# Supplementary material for: Gene and MicroRNA Expression Responses to Exercise; Relationship with Insulin Sensitivity
Source: PLoS One. 2015 May 18;10(5):e0127089. doi: 10.1371/journal.pone.0127089 (PMC4436215; doi:10.1371/journal.pone.0127089)
Supplement: S2 Table — Probes shown were significantly altered by exercise at a Bonferroni-corrected P < 0. 00000115; shown are P values that were lower than the Bonferroni threshold. All data are normalized and log2 transformed and are given cumulatively as mean ± STDERR, standard error. Data for each individual also are shown (basal = pre exercise value; 30min = value 30 minutes after completion of exercise). (XLSX) [file pone.0127089.s003.xlsx]

## Sheet: Sheet1
Mean 30min	STDERR 30min	Mean basal	STDERR basal	p-value (t-test)	Gene ID	mRNA	Description	MM29-basal	MM29-30min	GC48-basal	GC48-30min	JG34-basal	JG34-30min	AK23-basal	AK23-30min	HG34-basal	HG34-30min	RL26-basal	RL26-30min	JN32-basal	JN32-30min	RB26-basal	RB26-30min	KA33-basal	KA33-30min	LC24-basal	LC24-30min	AC30-basal	AC30-30min	SV34-basal	SV34-30min	HR36-basal	HR36-30min	RM27-basal	RM27-30min
13.617	0.143177	10.2951	0.100258	6.36935e-15	CX3CL1	NM_002996	Homo sapiens chemokine (C-X3-C motif) ligand 1 (CX3CL1), mRNA [NM_002996]	10.906	14.6504	10.1451	14.2144	10.686	13.9169	10.1294	13.3601	10.1121	13.2412	9.93695	13.0751	9.953	13.5999	10.6117	13.6396	10.9083	14.455	9.93288	13.2019	10.4864	13.7171	9.76017	12.7588	10.1337	13.3697	10.4303	13.4376
10.7012	0.121368	7.43162	0.0737504	6.37496e-13	ADAMTS4	NM_005099	Homo sapiens ADAM metallopeptidase with thrombospondin type 1 motif, 4 (ADAMTS4), mRNA [NM_005099]	7.51108	11.5154	7.44483	10.3003	7.26569	11.0735	7.70302	10.3076	7.95726	11.3144	7.29775	10.7646	7.13963	10.6738	7.2868	10.3831	7.75436	11.0318	7.16082	10.0437	7.67627	11.0456	7.04897	10.5575	7.17925	10.7363	7.6169	10.0691
12.5837	0.13505	10.2013	0.0936445	2.72418e-12	GRASP	NM_181711	Homo sapiens GRP1 (general receptor for phosphoinositides 1)-associated scaffold protein (GRASP), mRNA [NM_181711]	10.8255	13.3362	10.1698	12.5623	10.4416	13.2953	10.1818	13.3146	9.86675	12.6015	10.345	12.3574	10.5097	12.3837	10.1728	12.8045	10.5769	12.9111	9.43104	11.6646	10.2847	12.4439	9.88083	11.9578	9.92786	12.3436	10.2033	12.1951
9.97825	0.0727968	8.35122	0.081013	3.50952e-12	ID3	NM_002167	Homo sapiens inhibitor of DNA binding 3, dominant negative helix-loop-helix protein (ID3), mRNA [NM_002167]	8.59214	10.6066	8.5867	9.9245	8.58337	10.1239	8.20397	10.0196	7.90203	9.80417	8.92094	10.2249	8.53327	9.88378	8.54088	9.80835	8.40429	10.2289	7.87221	9.50066	8.10369	9.94463	8.3233	10.1211	8.33887	9.76472	8.01139	9.73968
10.068	0.0962291	8.3461	0.0847692	3.57204e-12	C8orf4	NM_020130	Homo sapiens chromosome 8 open reading frame 4 (C8orf4), mRNA [NM_020130]	8.4567	10.1064	8.16977	9.87171	8.02924	9.96193	8.07543	9.78955	8.29729	9.36032	8.85198	10.8215	8.65908	10.2341	8.60483	10.3094	8.72134	10.4185	7.86101	9.69922	8.63167	10.098	8.11842	10.3507	8.41435	10.109	7.95435	9.8214
9.1614	0.093892	7.73142	0.0821025	3.61373e-12	EMP1	BC017854	Homo sapiens epithelial membrane protein 1, mRNA (cDNA clone IMAGE:4691099), partial cds. [BC017854]	8.06717	9.71508	7.72534	8.85072	8.09984	9.56765	7.71108	9.46852	7.27027	8.73627	7.73629	9.037	8.19826	9.35265	7.83366	9.20777	8.00159	9.66518	7.22062	8.62576	7.70804	9.19846	7.30389	9.04172	7.59615	8.96801	7.76764	8.82483
11.302	0.122509	8.00585	0.123777	5.56444e-12	CYR61	NM_001554	Homo sapiens cysteine-rich, angiogenic inducer, 61 (CYR61), mRNA [NM_001554]	9.00569	11.9524	8.33847	11.0749	8.08647	11.4057	8.17175	11.1454	8.47862	11.3913	7.81517	11.716	7.71565	12.0329	7.81663	11.0098	7.8563	11.9476	7.48113	10.7866	7.76695	11.308	7.26553	10.7349	8.54449	10.9837	7.73906	10.7388
9.54986	0.0937369	10.6756	0.0957797	1.15265e-11	MYLIP	NM_013262	Homo sapiens myosin regulatory light chain interacting protein (MYLIP), mRNA [NM_013262]	11.1883	10.169	10.8885	9.76791	10.8034	9.66463	11.32	9.83719	10.9115	9.6041	10.5281	9.27462	10.727	9.8404	10.6699	9.44006	10.887	9.88411	10.2581	8.90547	10.4515	9.63321	10.5281	9.38072	10.1088	9.22706	10.1883	9.06957
12.4222	0.11885	8.95272	0.134056	1.59544e-11	CYR61	NM_001554	Homo sapiens cysteine-rich, angiogenic inducer, 61 (CYR61), mRNA [NM_001554]	9.83964	12.6594	9.0177	11.8504	8.73304	12.3195	8.84459	11.9865	9.62682	12.5275	8.78186	12.8299	8.76619	13.3523	8.60139	11.8767	8.69178	13.0119	8.76619	12.1723	9.12127	12.6736	8.06914	12.107	9.83164	12.3931	8.64682	12.1507
11.5234	0.0707647	8.94958	0.101441	1.70289e-11	APOLD1	NM_030817	Homo sapiens apolipoprotein L domain containing 1 (APOLD1), mRNA [NM_030817]	8.811	11.833	9.52278	11.3711	9.25564	11.4357	8.37201	11.5386	9.27655	11.2772	9.04003	11.5859	8.8598	11.898	9.18842	11.716	9.23789	11.9725	8.25804	11.3684	8.69826	11.4752	8.54401	11.0959	8.92253	11.5933	9.30717	11.1673
10.5914	0.0826136	8.49319	0.107593	1.77108e-11	LDLR	NM_000527	Homo sapiens low density lipoprotein receptor (familial hypercholesterolemia) (LDLR), mRNA [NM_000527]	8.3392	10.9812	7.84031	10.4831	8.77694	10.9482	8.19903	10.4487	8.56129	10.5501	8.76496	10.0669	8.33155	10.6235	8.94383	10.6888	8.76488	10.9673	7.70413	10.1965	9.11299	11.0402	8.28456	10.2292	8.55485	10.5807	8.72614	10.4749
9.35334	0.115903	7.21668	0.0329158	2.15169e-11	CX3CL1	NM_002996	Homo sapiens chemokine (C-X3-C motif) ligand 1 (CX3CL1), mRNA [NM_002996]	7.38082	10.2602	7.29911	9.82082	7.2151	9.71081	7.0738	9.18857	7.20188	8.72519	6.96336	8.91267	7.12124	9.50545	7.33291	9.13731	7.36241	9.70561	7.13403	9.13225	7.27769	9.62693	7.22741	8.80559	7.11221	9.2022	7.3316	9.21316
13.2525	0.0765785	12.0014	0.0684086	2.8161e-11	SEMA4C	NM_017789	Homo sapiens sema domain, immunoglobulin domain (Ig), transmembrane domain (TM) and short cytoplasmic domain, (semaphorin) 4C (SEMA4C), mRNA [NM_017789]	12.3132	13.776	11.6095	13.0807	12.3191	13.3847	11.9813	13.4949	11.8872	12.8959	12.2041	13.3375	12.1664	13.223	11.8351	13.4484	12.1599	13.6446	11.9416	12.8979	12.3658	13.3861	11.7387	12.92	11.8767	13.008	11.6213	13.0372
8.80858	0.0851006	8.04694	0.0646354	3.48837e-11	RASSF1	NM_170713	Homo sapiens Ras association (RalGDS/AF-6) domain family 1 (RASSF1), transcript variant C, mRNA [NM_170713]	8.44265	9.57494	8.32831	9.08638	8.42965	9.19153	8.31308	9.06648	8.22439	8.80901	7.7916	8.4307	7.85926	8.70373	7.87424	8.62594	7.92287	8.59671	7.84872	8.62006	7.91929	8.84815	7.81742	8.52834	7.95379	8.72134	7.93196	8.51679
10.0533	0.153657	7.49051	0.103436	4.03542e-11	NLF2	XM_940314	PREDICTED: Homo sapiens nuclear localized factor 2 (NLF2), mRNA [XM_940314]	8.2561	10.4848	7.50784	9.35357	7.55954	9.86857	7.79446	9.57591	7.75992	10.0614	7.8329	10.8768	7.31612	10.3497	7.26015	10.5801	7.92975	11.1771	6.82976	9.31499	7.16366	9.87151	7.34459	10.0773	7.22366	9.4757	7.08867	9.67874
8.31465	0.023645	9.12882	0.0535413	4.97664e-11	BG571904	BG571904	602593252F1 NIH_MGC_79 Homo sapiens cDNA clone IMAGE:4720573 5', mRNA sequence [BG571904]	8.96248	8.22131	9.45511	8.52943	9.02448	8.13366	8.98863	8.28005	9.3791	8.39518	9.19483	8.32433	9.09283	8.29885	9.52568	8.35087	8.79994	8.30304	9.14971	8.37428	9.01979	8.30304	9.0518	8.30304	9.07871	8.2948	9.08042	8.29316
13.1625	0.0659107	12.034	0.0625953	5.00191e-11	ACTG1	NM_001614	Homo sapiens actin, gamma 1 (ACTG1), mRNA [NM_001614]	11.9233	13.4438	12	13.0119	12.2146	13.297	12.0116	12.994	11.5582	12.8607	11.8967	13.2882	12.3619	13.3493	12.0259	12.8738	12.051	13.2931	11.6632	12.7502	12.0975	13.4905	12.4299	13.3847	12.1235	13.3057	12.1187	12.9328
10.2599	0.0914561	8.79312	0.0430435	5.07201e-11	PLK3	NM_004073	Homo sapiens polo-like kinase 3 (Drosophila) (PLK3), mRNA [NM_004073]	8.89997	10.8556	8.74288	10.0988	8.96168	10.4134	8.55008	10.1518	8.88868	10.4745	8.95713	10.3336	8.84962	10.5076	8.65753	10.3941	8.94245	10.8107	8.43874	9.7682	8.85393	10.1578	8.89812	9.88346	8.79446	9.96685	8.66839	9.8214
12.9343	0.128165	9.24622	0.138865	8.89373e-11	CYR61	NM_001554	Homo sapiens cysteine-rich, angiogenic inducer, 61 (CYR61), mRNA [NM_001554]	10.2154	13.1658	9.30241	12.4216	9.06314	12.983	9.27535	12.4654	9.82716	12.8326	8.97118	13.3925	8.83838	13.8804	9.20696	12.6397	8.95912	13.7112	8.82934	12.5716	9.18053	13.2588	8.43689	12.5606	10.252	12.7444	9.08922	12.4521
8.28177	0.0904895	7.26445	0.0622427	9.62076e-11	CN479126	CN479126	CN479126 UI-CF-FN0-afv-i-22-0-UI.s1 UI-CF-FN0 Homo sapiens cDNA clone UI-CF-FN0-afv-i-22-0-UI 3', mRNA sequence [CN479126]	7.58528	8.99201	7.56087	8.32649	7.45788	8.64896	7.23839	8.46101	7.29305	8.29742	7.52337	8.4247	7.52372	8.48554	7.2953	8.20737	7.10874	8.20289	6.91549	7.53441	7.06858	8.19598	6.98335	8.18159	7.12069	8.00868	7.02761	7.97776
7.55133	0.083097	6.80884	0.0623202	1.11621e-10	MSX1	NM_002448	Homo sapiens msh homeobox 1 (MSX1), mRNA [NM_002448]	6.95515	7.93082	6.9974	7.96558	7.20952	7.89838	7.2577	8.02834	6.43958	6.97332	6.65273	7.41187	6.61131	7.32177	6.71211	7.40125	6.70294	7.39587	6.73525	7.18924	6.73019	7.5439	6.67465	7.47675	6.68553	7.60435	6.95966	7.57717
8.40363	0.104753	6.56901	0.0408595	1.4287e-10	NR4A2	NM_006186	Homo sapiens nuclear receptor subfamily 4, group A, member 2 (NR4A2), transcript variant 1, mRNA [NM_006186]	6.67115	8.55744	6.51129	7.92188	6.54045	8.3225	6.55302	8.34374	6.92119	8.53794	6.44081	8.62223	6.63816	9.24379	6.38951	8.71038	6.57221	8.62897	6.44526	8.48382	6.80357	8.55946	6.4393	7.76695	6.61904	7.89641	6.42112	8.05537
9.7928	0.105883	8.17598	0.0931597	1.44068e-10	C8orf4	NM_020130	Homo sapiens chromosome 8 open reading frame 4 (C8orf4), mRNA [NM_020130]	8.21121	10.1304	7.9732	9.89182	7.87676	10.0278	8.06968	9.87222	8.09285	8.93313	8.53382	10.1223	8.53625	9.92866	8.40248	9.97602	8.71194	10.4669	7.38401	9.26937	8.4481	9.80178	7.89658	9.63923	8.32682	9.68494	8.00007	9.35477
13.9216	0.121086	12.0746	0.145172	1.44401e-10	ID1	NM_002165	Homo sapiens inhibitor of DNA binding 1, dominant negative helix-loop-helix protein (ID1), transcript variant 1, mRNA [NM_002165]	12.6725	14.2824	12.3922	13.661	12.3626	14.2425	11.8081	14.1354	11.6771	14.0247	12.5475	14.3296	12.6836	13.9427	12.6116	14.1767	12.3931	14.8059	10.9902	13.089	11.8009	13.7046	12.1264	13.6328	11.7566	13.4882	11.2224	13.3873
10.4309	0.11918	8.94764	0.107453	1.65907e-10	SOX17	NM_022454	Homo sapiens SRY (sex determining region Y)-box 17 (SOX17), mRNA [NM_022454]	9.83259	11.2806	8.94201	10.2974	9.05342	10.573	8.97934	11.1936	8.78885	10.6897	9.24462	10.5383	9.12642	10.1703	8.82122	10.2269	9.53155	10.6109	8.42025	9.92807	8.76656	10.4057	8.51468	9.69862	8.83979	10.4703	8.40566	9.94951
9.1649	0.055334	8.2319	0.0442018	1.83858e-10	A_32_P79719	A_32_P79719	Unknown	8.19847	9.5768	8.3588	9.0177	8.37061	9.14812	8.13321	9.06648	8.15923	9.32814	8.18207	9.19514	8.44471	9.32382	8.30174	8.96328	8.3095	9.25422	7.74607	8.70455	8.26623	9.19282	8.29605	9.19126	8.19529	9.3163	8.28456	9.03001
15.7714	0.0846209	14.7753	0.0669417	2.02052e-10	ACTG1	NM_001614	Homo sapiens actin, gamma 1 (ACTG1), mRNA [NM_001614]	15.0246	16.1576	14.7878	15.6376	14.9433	15.8724	14.7335	15.5767	14.7077	15.5494	14.8256	16.0152	15.2547	16.0379	14.5211	15.5863	14.8233	16.3432	14.1545	15.1397	14.8101	15.9918	14.8764	15.7497	14.6252	15.6674	14.767	15.4742
14.6141	0.120878	12.3993	0.119447	2.39716e-10	IER2	NM_004907	Homo sapiens immediate early response 2 (IER2), mRNA [NM_004907]	13.2691	14.884	12.2879	14.2409	12.8045	15.6334	12.3117	14.9697	12.1383	14.716	12.5229	14.4789	12.6059	15.0413	12.1358	14.4642	12.502	15.0009	11.7383	13.9458	12.1239	14.434	13.1527	14.1596	12.154	14.1857	11.8432	14.4429
9.68074	0.0934406	8.32336	0.0655063	2.44839e-10	TPM4	NM_003290	Homo sapiens tropomyosin 4 (TPM4), mRNA [NM_003290]	8.67475	10.2343	8.23068	9.7484	8.65487	9.87436	8.28333	9.63936	8.10683	8.95558	8.06278	9.96849	8.42795	9.9746	8.11251	9.62234	8.37904	10.0124	7.96387	9.25849	8.42009	9.76882	8.77102	9.65412	8.2623	9.62917	8.17704	9.18985
8.61535	0.116833	6.95871	0.056573	2.75947e-10	ENST00000383706	ENST00000383706	ADAMTS-9 precursor (EC 3.4.24.-) (A disintegrin and metalloproteinase with thrombospondin motifs 9) (ADAM-TS 9) (ADAM-TS9). [Source:Uniprot/SWISSPROT;Acc:Q9P2N4] [ENST00000383706]	7.12089	8.83239	6.96924	8.66329	6.88654	8.53248	6.78833	8.16866	6.83723	8.08451	6.84925	7.99276	7.00529	8.63396	6.86404	8.15367	6.84079	8.3225	7.02213	8.67811	7.57958	9.40942	6.76748	9.06185	6.79784	9.21981	7.0933	8.86149
9.22928	0.122297	10.9313	0.0942742	3.18463e-10	GIMAP7	NM_153236	Homo sapiens GTPase, IMAP family member 7 (GIMAP7), mRNA [NM_153236]	11.6954	9.29717	11.2184	9.46209	11.1256	9.22702	11.0858	9.38953	10.3429	7.87676	11.2317	9.9605	10.8967	9.454	10.7381	9.19714	11.0847	9.0687	10.6775	9.21779	10.7075	9.48617	11.0819	9.4746	10.5541	8.99859	10.5973	9.09979
8.82661	0.07888	7.46195	0.0527006	3.24368e-10	GPR4	NM_005282	Homo sapiens G protein-coupled receptor 4 (GPR4), mRNA [NM_005282]	7.51108	9.52088	7.55653	9.01502	7.57545	9.11603	7.64669	8.9823	7.3675	8.87909	7.32726	8.52755	7.3316	8.64967	7.54618	8.9551	7.70355	8.8458	7.25762	8.34286	7.29985	8.70356	7.04432	8.849	7.76063	8.65429	7.53904	8.53136
8.27302	0.0797783	7.06883	0.05135	3.43831e-10	THC2753396	THC2753396	Unknown	7.08984	8.14347	6.93983	8.21101	6.65791	8.10677	7.03465	8.19351	6.92119	7.69417	7.11074	8.23463	7.26015	8.1109	7.11141	8.8818	7.26319	8.65541	7.46681	8.54546	7.00688	8.57397	7.13856	8.269	6.90836	8.09132	7.05418	8.1109
11.5296	0.218441	8.82735	0.225564	3.45012e-10	ATF3	NM_004024	Homo sapiens activating transcription factor 3 (ATF3), transcript variant 2, mRNA [NM_004024]	10.1593	12.6736	8.14384	10.4057	9.20634	12.3093	10.4622	13.263	9.46059	11.6355	8.57264	11.1779	8.36069	12.2911	8.72171	11.3298	7.8278	11.2304	7.553	10.7548	8.12943	11.1335	8.8148	10.6666	9.44871	11.1704	8.72177	11.3722
9.32996	0.0533769	8.54338	0.0703393	3.68764e-10	KIAA1754	NM_033397	Homo sapiens KIAA1754 (KIAA1754), mRNA [NM_033397]	8.68076	9.53447	8.2932	9.21137	8.24731	9.03595	8.13618	9.05358	8.58795	9.16066	8.48649	9.17573	8.43874	9.39613	8.27707	9.10856	8.52957	9.4211	8.86601	9.60919	8.80874	9.42509	9.08272	9.43369	8.51862	9.45522	8.654	9.59866
9.18032	0.120365	7.42927	0.0412331	3.81208e-10	AXUD1	NM_033027	Homo sapiens AXIN1 up-regulated 1 (AXUD1), mRNA [NM_033027]	7.43107	10.1902	7.41272	9.35696	7.58976	9.42643	7.5697	9.7675	7.61628	9.48204	7.28489	8.59946	7.37454	9.14885	7.52671	8.89321	7.46049	9.19073	7.17976	9.05691	7.41948	8.85354	7.13856	8.46766	7.63835	9.07857	7.3675	9.01245
8.8211	0.113379	7.23088	0.037164	3.87528e-10	KLF4	NM_004235	Homo sapiens Kruppel-like factor 4 (gut) (KLF4), mRNA [NM_004235]	7.48264	9.75238	7.31987	9.22049	7.48637	9.01869	7.253	9.54716	7.07398	8.67155	7.08984	8.54924	7.2035	8.67589	7.30209	8.62183	7.11241	8.75648	7.0701	8.42039	7.32968	8.53805	7.19515	8.24982	7.1245	8.78164	7.18924	8.69178
10.6624	0.0758851	9.6676	0.0736556	5.45109e-10	KLF6	NM_001300	Homo sapiens Kruppel-like factor 6 (KLF6), transcript variant 2, mRNA [NM_001300]	10.2833	11.1846	9.83266	10.8598	9.85086	11.0874	9.86027	10.6681	9.87898	10.4465	9.41926	10.5773	9.47017	10.8521	9.68344	10.8869	9.88176	10.5723	9.4658	10.5463	9.50159	10.6456	9.55255	10.3093	9.41467	10.4461	9.25113	10.1911
9.29486	0.0828997	7.94714	0.0789459	5.53733e-10	TPM4	NM_003290	Homo sapiens tropomyosin 4 (TPM4), mRNA [NM_003290]	8.39684	9.86618	8.03026	9.42071	8.34782	9.3237	7.84653	9.12113	7.72722	8.65249	7.56157	9.41467	7.85092	9.36933	7.61581	9.00877	7.78621	9.37132	7.8396	9.04026	7.79358	9.65026	8.55981	9.46507	7.98332	9.46059	7.92052	8.96363
12.596	0.105252	11.1494	0.0952984	5.62769e-10	TUBB6	NM_032525	Homo sapiens tubulin, beta 6 (TUBB6), mRNA [NM_032525]	11.5104	12.7431	10.9207	12.363	11.8413	12.9913	11.1063	12.1042	10.9322	12.8763	10.6332	12.8122	11.6559	13.1276	10.9944	12.3822	11.5625	13.1213	10.768	11.8987	11.1824	12.817	10.9299	12.6371	11.0378	12.3233	11.0164	12.1472
9.34267	0.0802668	8.05462	0.0807548	6.26021e-10	ID2	NM_002166	Homo sapiens inhibitor of DNA binding 2, dominant negative helix-loop-helix protein (ID2), mRNA [NM_002166]	8.04124	9.60732	7.68829	9.07768	8.36754	9.35606	7.95107	8.86043	7.8841	9.41784	8.42632	9.64161	8.42402	9.31322	7.95796	8.93666	8.115	9.60796	7.63766	9.05296	7.77942	9.3641	8.44364	9.94951	8.35916	9.22492	7.68923	9.38705
11.5022	0.0564893	10.6257	0.0470648	6.41009e-10	RASSF1	NM_170713	Homo sapiens Ras association (RalGDS/AF-6) domain family 1 (RASSF1), transcript variant C, mRNA [NM_170713]	10.8999	11.9746	10.5186	11.4354	10.8864	11.6849	10.5211	11.4603	10.6298	11.4639	10.282	11.3979	10.7388	11.7846	10.4414	11.4565	10.6347	11.3969	10.473	11.3361	10.5804	11.6464	10.8341	11.289	10.6326	11.5436	10.687	11.1599
8.03142	0.052519	7.32247	0.0385943	6.83593e-10	SEMA4C	NM_017789	Homo sapiens sema domain, immunoglobulin domain (Ig), transmembrane domain (TM) and short cytoplasmic domain, (semaphorin) 4C (SEMA4C), mRNA [NM_017789]	7.41846	8.46802	7.10738	8.13045	7.48637	8.05501	7.39401	8.18354	7.14708	7.72722	7.25317	7.83934	7.23049	7.86769	7.2404	8.02495	7.23656	7.8356	7.42678	7.99493	7.4565	8.25068	7.49286	8.01623	7.49584	8.15248	7.12866	7.89372
15.2279	0.120123	12.3993	0.126512	8.65223e-10	NR4A1	NM_002135	Homo sapiens nuclear receptor subfamily 4, group A, member 1 (NR4A1), transcript variant 1, mRNA [NM_002135]	11.9801	15.7542	12.6371	15.2373	12.3538	15.5325	12.4228	15.8238	13.1042	15.4692	12.6018	14.5618	12.7237	15.4692	12.0173	15.4401	12.1284	15.6498	11.6497	15.0336	12.7057	15.0576	12.7218	14.3181	12.9874	15.0555	11.5567	14.7878
12.632	0.0706819	11.5073	0.0740663	9.0358e-10	ACTG1	NM_001614	Homo sapiens actin, gamma 1 (ACTG1), mRNA [NM_001614]	11.2059	12.8768	11.3463	12.2911	11.4069	12.5928	11.2547	12.3384	11.1458	12.4543	11.4868	12.8882	11.9338	12.9629	11.5485	12.3902	11.5727	12.6562	11.1106	12.361	11.6771	13.0723	11.961	12.7895	11.705	12.7913	11.7476	12.3826
13.8141	0.136028	11.604	0.132877	9.15888e-10	IER2	NM_004907	Homo sapiens immediate early response 2 (IER2), mRNA [NM_004907]	12.2224	13.9521	11.2267	13.1486	11.8194	14.6355	11.311	13.9903	11.6436	14.2774	11.9627	13.7425	11.9344	14.4789	11.6342	14.0702	11.8913	14.3625	10.7666	13.191	11.1468	13.545	12.5339	13.3662	11.4064	13.2198	10.9563	13.4176
14.0044	0.101708	11.9983	0.115167	1.032e-09	KLF2	NM_016270	Homo sapiens Kruppel-like factor 2 (lung) (KLF2), mRNA [NM_016270]	12.4054	14.4921	11.7025	13.813	12.5569	14.4485	11.7427	14.403	11.7817	14.4891	11.9412	14.0838	12.4336	14.1037	12.4675	14.2006	11.7808	14.0717	11.3481	13.4527	11.9737	13.6543	12.6616	13.4352	11.3903	13.8301	11.7904	13.5841
8.05155	0.0567646	8.90029	0.093318	1.20003e-09	GIMAP8	NM_175571	Homo sapiens GTPase, IMAP family member 8 (GIMAP8), mRNA [NM_175571]	9.44862	8.25571	8.94941	7.89248	8.94719	8.04978	8.814	8.18691	8.27978	7.58381	9.0691	8.1626	8.73986	7.99857	9.29739	8.30627	9.03501	7.94626	8.5569	7.80801	8.37525	7.91435	9.38104	8.32934	8.73627	8.04647	8.97418	8.24107
8.96355	0.0880689	7.6386	0.0620539	1.23951e-09	TPM4	NM_003290	Homo sapiens tropomyosin 4 (TPM4), mRNA [NM_003290]	7.87005	9.41555	7.58788	9.0177	7.93848	9.15649	7.59767	8.97045	7.47561	8.25912	7.39227	9.14072	7.70212	9.17541	7.64669	8.93004	7.74498	9.31708	7.5118	8.54703	7.41202	9.17107	8.16921	9.00206	7.32937	8.92225	7.56224	8.46479
9.56949	0.0879539	7.83824	0.122235	1.26526e-09	ADAMTS1	NM_006988	Homo sapiens ADAM metallopeptidase with thrombospondin type 1 motif, 1 (ADAMTS1), mRNA [NM_006988]	8.4227	10.1133	8.20004	10.0383	7.78373	9.70994	8.23353	9.38352	8.58315	9.51525	7.28489	9.67476	7.29038	9.43115	7.3675	9.27239	7.77953	9.61532	7.85752	9.42337	8.1087	9.88626	7.21091	9.58225	8.14718	9.52616	7.46566	8.80083
9.50191	0.0699647	8.11433	0.0829901	1.32401e-09	BCL6B	NM_181844	Homo sapiens B-cell CLL/lymphoma 6, member B (zinc finger protein) (BCL6B), mRNA [NM_181844]	7.98815	9.94169	7.79143	9.50184	8.05249	9.63771	7.78184	9.53388	7.76532	8.97969	8.21869	9.43508	8.09109	9.7336	8.34848	9.44701	8.63246	9.31224	7.86101	9.17573	8.15306	9.7484	8.29197	9.65412	7.87258	9.22327	8.7521	9.70247
12.0087	0.0711492	11.0932	0.0593873	1.5423e-09	RASIP1	NM_017805	Homo sapiens Ras interacting protein 1 (RASIP1), mRNA [NM_017805]	11.2226	12.5544	10.7911	11.9035	11.0835	12.224	10.9145	12.0131	10.8533	11.4914	11.2623	12.1226	11.1667	12.1655	11.1347	11.8774	11.5089	12.1208	10.8673	11.6877	11.4555	12.238	10.8789	12.0775	11.0222	11.8526	11.1439	11.7932
7.85104	0.0483621	8.64683	0.0884839	1.58567e-09	GIMAP8	NM_175571	Homo sapiens GTPase, IMAP family member 8 (GIMAP8), mRNA [NM_175571]	9.10435	8.10994	8.68413	7.7028	8.50713	7.87104	8.53805	7.80848	8.02897	7.55954	9.04003	8.15302	8.56746	7.8728	8.94755	7.98925	8.75879	7.66176	8.3534	7.71509	8.13166	7.64286	9.0734	8.03913	8.61894	7.86342	8.7018	7.92546
9.29925	0.113541	8.04826	0.0800316	1.99501e-09	FUT1	NM_000148	Homo sapiens fucosyltransferase 1 (galactoside 2-alpha-L-fucosyltransferase, H blood group) (FUT1), mRNA [NM_000148]	8.09578	9.50975	7.68345	8.78748	8.07543	9.52662	7.54776	9.41818	8.60466	9.85885	8.1034	8.84111	8.19826	9.38925	8.32436	9.98039	8.43595	9.68628	7.78405	9.08682	8.13688	9.61424	8.0323	8.73834	7.68285	8.79791	7.97057	8.95427
11.9462	0.106819	10.9179	0.120719	1.99541e-09	FKSG30	NM_001017421	Homo sapiens actin-like protein (FKSG30), mRNA [NM_001017421]	11.4663	12.8254	11.3402	12.2005	11.7592	12.3769	11.253	12.3044	10.2544	11.7153	10.4543	11.8357	11.0923	12.0549	10.8128	11.4543	10.8967	11.9513	10.159	11.2586	10.7075	11.9087	11.0328	11.8647	10.8146	11.9011	10.8077	11.5952
11.3434	0.125084	10.1843	0.0872364	2.10239e-09	LOC284454	AL832183	Homo sapiens mRNA; cDNA DKFZp686D0720 (from clone DKFZp686D0720). [AL832183]	10.3964	11.4649	10.2592	10.8291	10.8091	12.0836	10.0026	11.143	10.3122	11.956	10.2472	11.8119	10.2168	11.5234	10.2475	11.6143	10.5411	11.7637	9.42691	10.6105	9.77103	11.0105	10.1202	10.99	10.1031	10.7809	10.1274	11.2259
8.21784	0.0517056	7.27286	0.0315217	2.39048e-09	CDR2	NM_001802	Homo sapiens cerebellar degeneration-related protein 2, 62kDa (CDR2), mRNA [NM_001802]	7.28254	8.24692	7.12069	8.24603	7.39086	8.23711	7.42249	7.84872	7.11204	7.95229	7.16984	8.32082	7.36102	8.39124	7.27211	7.98762	7.18082	8.30661	7.14935	8.24241	7.20041	8.59766	7.33744	8.35644	7.35477	8.20784	7.46566	8.10807
11.7525	0.0721208	10.8131	0.0788203	3.09477e-09	LOC644936	BC092424	Homo sapiens cDNA clone MGC:102982 IMAGE:30378151, complete cds. [BC092424]	10.9862	12.2086	10.7856	11.5947	11.28	11.8439	10.7789	11.7297	10.5801	11.949	10.5419	11.8693	11.1506	12.0391	10.8406	11.5879	11.0589	11.9428	10.1685	11.1333	10.6436	11.8235	11.0819	11.6898	10.9044	11.7071	10.5827	11.4167
12.8954	0.116834	11.0461	0.146735	3.37498e-09	HES1	NM_005524	Homo sapiens hairy and enhancer of split 1, (Drosophila) (HES1), mRNA [NM_005524]	11.5173	13.3766	11.4357	12.5268	11.1658	12.6967	9.70829	12.6807	11.0222	12.9652	11.391	12.6248	11.5821	12.9817	10.616	12.7194	11.4866	13.9871	11.0164	12.5843	10.9671	12.9152	11.3116	12.996	11.2844	13.2734	10.1402	12.2078
12.0306	0.0886215	10.8555	0.0864885	3.38371e-09	KLF6	NM_001300	Homo sapiens Kruppel-like factor 6 (KLF6), transcript variant 2, mRNA [NM_001300]	11.4798	12.455	11.0627	12.3069	11.0931	12.5675	11.3088	12.2021	10.9931	11.6535	10.4427	11.689	10.4593	12.0555	10.7236	12.0541	11.073	11.9872	10.699	12.1089	10.7967	12.3132	10.8044	11.4464	10.507	11.9597	10.5334	11.6293
9.77011	0.220949	6.43335	0.0417176	3.69335e-09	NR4A3	NM_173199	Homo sapiens nuclear receptor subfamily 4, group A, member 3 (NR4A3), transcript variant 4, mRNA [NM_173199]	6.28185	10.7118	6.42414	10.3084	6.03628	10.9513	6.33251	10.3122	6.36192	8.75441	6.53033	8.37536	6.47188	10.0581	6.54293	8.87384	6.43658	8.83459	6.52251	10.5558	6.64234	10.219	6.63363	9.42042	6.47969	10.11	6.37028	9.29642
9.90267	0.0969152	8.50145	0.0921231	3.71519e-09	IER5L	NM_203434	Homo sapiens immediate early response 5-like (IER5L), mRNA [NM_203434]	8.92793	10.3327	8.64865	9.65769	9.11623	10.6385	8.70241	10.0815	8.11678	9.84513	8.40507	9.60815	8.39739	9.96332	8.68066	10.2492	8.54985	10.025	8.43255	9.27524	7.83821	9.89767	8.69456	9.56955	8.0134	9.98039	8.4966	9.51329
10.03	0.0771952	8.97348	0.0379087	4.07767e-09	BTG3	NM_006806	Homo sapiens BTG family, member 3 (BTG3), mRNA [NM_006806]	9.19126	10.1064	8.89387	9.79724	9.10164	9.7595	8.74157	9.85527	8.93262	9.81927	8.91274	10.4156	9.14193	10.2604	8.96992	10.2609	8.9048	10.5463	8.89548	9.85678	9.11299	10.2458	8.79317	9.95434	9.15439	10.0346	8.88228	9.50806
9.42692	0.137254	7.33062	0.0857114	4.64891e-09	SNF1LK	NM_173354	Homo sapiens SNF1-like kinase (SNF1LK), mRNA [NM_173354]	7.44407	9.47398	7.01136	8.54589	7.07981	9.13786	6.66784	9.62234	7.14708	9.94246	7.3688	9.93997	7.34768	9.62443	7.70257	10.3397	7.5307	9.89018	7.62314	9.0309	7.22077	9.28849	7.94402	9.04941	7.15835	9.43508	7.38247	8.6562
6.89193	0.0546141	7.72931	0.079496	4.79728e-09	FAM84B	NM_174911	Homo sapiens family with sequence similarity 84, member B (FAM84B), mRNA [NM_174911]	8.17859	6.99629	7.65823	7.0059	7.62801	6.76748	7.56061	6.95966	8.02596	7.24322	8.21869	7.02406	7.91379	6.97518	7.50465	6.86557	7.85076	7.14782	7.17609	6.59794	7.55466	6.57166	7.92363	6.71429	7.45441	6.6499	7.56224	6.96804
7.43593	0.0672269	6.89677	0.0390628	5.08861e-09	AW327568	AW327568	AW327568 dq04b07.y1 NIH_MGC_2 Homo sapiens cDNA clone IMAGE:2846557 3', mRNA sequence [AW327568]	7.17818	7.66466	6.95515	7.66181	7.01309	7.75875	7.06809	7.7605	6.96315	7.69417	7.03604	7.48793	6.90609	7.34199	6.83688	7.42086	6.84548	7.48825	6.68277	7.09139	6.73525	7.06409	6.71538	7.28016	6.77687	7.07094	6.84234	7.31757
9.63141	0.127633	8.29868	0.0432783	5.56152e-09	MGC16384	BC009492	Homo sapiens hypothetical protein MGC16384, mRNA (cDNA clone MGC:16384 IMAGE:3937896), complete cds. [BC009492]	8.35055	10.1377	8.55628	10.1134	8.32649	10.2826	8.46083	10.0918	8.20902	9.45571	8.04576	8.65654	8.04114	9.30202	8.3636	9.48543	8.06427	9.09243	8.45797	10.1439	8.22734	9.54459	8.4109	9.22256	8.30399	9.65026	8.36342	9.66075
7.8173	0.0998332	6.76502	0.0405077	6.88077e-09	LDLR	NM_000527	Homo sapiens low density lipoprotein receptor (familial hypercholesterolemia) (LDLR), mRNA [NM_000527]	6.78187	8.36027	6.79029	8.04463	6.76726	7.98242	6.86404	8.01678	7.11204	7.93902	6.64403	7.31733	6.73575	8.04622	6.65664	7.30255	6.59334	7.44423	6.63856	7.94402	6.9974	8.34786	6.56813	7.25655	6.80818	7.87535	6.75279	7.56495
9.13572	0.082488	7.56627	0.0936404	7.96822e-09	ADAMTS1	NM_006988	Homo sapiens ADAM metallopeptidase with thrombospondin type 1 motif, 1 (ADAMTS1), mRNA [NM_006988]	7.79282	9.39127	7.77011	9.3814	7.4903	9.31092	7.86393	8.90939	8.22439	8.97969	7.05948	9.37547	7.14918	9.15819	7.17467	9.0131	7.57717	9.32858	7.54204	9.0125	7.87146	9.54236	7.21907	9.23598	7.89248	8.94309	7.30066	8.31809
10.9792	0.163751	8.28972	0.184282	7.97766e-09	NR4A3	NM_173198	Homo sapiens nuclear receptor subfamily 4, group A, member 3 (NR4A3), transcript variant 2, mRNA [NM_173198]	7.38082	11.3658	8.68659	11.6952	8.17958	11.819	8.69171	11.9901	9.08404	10.163	7.73629	10.8078	7.69487	10.3146	7.6366	10.4327	7.8017	10.9673	8.21406	10.3041	9.80079	11.5191	8.43689	10.8143	8.96767	11.0599	7.74453	10.4558
10.5434	0.0688496	9.37106	0.0851402	8.15141e-09	THC2742069	THC2742069	Q4TA84_TETNG (Q4TA84) Chromosome 3 SCAF7413, whole genome shotgun sequence. (Fragment), partial (6%) [THC2742069]	9.49926	10.582	9.90978	10.608	9.54024	10.9954	9.13706	10.5548	9.54552	10.1703	9.26835	10.1968	9.5799	10.748	9.10492	10.8175	9.07465	10.4041	9.29417	10.2858	9.32525	10.8399	9.59853	10.6213	9.67621	10.5504	8.64092	10.2327
11.1137	0.0831873	10.4843	0.0602555	9.06537e-09	MNT	NM_020310	Homo sapiens MAX binding protein (MNT), mRNA [NM_020310]	11.0373	11.7025	10.359	11.0373	10.2198	10.8341	10.4327	10.8766	10.7405	11.7897	10.6255	11.3501	10.4552	11.0673	10.2289	11.0742	10.6151	11.2123	10.4235	10.9841	10.6282	11.0668	10.371	10.7672	10.3854	10.7963	10.2589	11.0334
7.94952	0.077776	7.06769	0.0556528	9.87585e-09	ERF	NM_006494	Homo sapiens Ets2 repressor factor (ERF), mRNA [NM_006494]	7.0093	8.37552	7.1329	8.14576	7.17292	8.16751	7.103	7.87885	7.05741	8.20624	7.01996	8.24241	7.21772	8.11551	7.34262	7.93196	7.45685	8.12859	6.71475	7.40923	6.93255	7.7306	6.8246	7.74524	6.78785	7.6387	7.17521	7.57717
8.65538	0.112071	7.634	0.07525	1.03498e-08	ID2	NM_002166	Homo sapiens inhibitor of DNA binding 2, dominant negative helix-loop-helix protein (ID2), mRNA [NM_002166]	7.61628	8.91218	7.23107	8.24603	7.77953	8.76291	7.33224	7.94524	7.57347	8.24662	8.0403	9.31079	8.11268	9.0063	7.54618	8.27163	7.68602	8.78001	7.41202	8.48835	7.38982	8.88278	7.93406	9.36796	7.88262	8.43774	7.33966	8.51679
10.8799	0.10458	9.72063	0.0609788	1.04073e-08	BC020539	BC020539	Homo sapiens, clone IMAGE:3048919, mRNA, partial cds. [BC020539]	10.15	11.6104	9.71157	11.2929	9.47357	11.0206	10.0586	10.8319	9.88193	10.524	9.61244	10.2229	9.62931	11.012	9.63345	10.7911	9.43242	10.5122	9.98851	11.3077	9.83411	10.8611	9.46441	10.3606	9.55843	11.1729	9.65997	10.7983
7.78501	0.117703	6.55015	0.0339248	1.08895e-08	FLNB	AK022486	Homo sapiens cDNA FLJ12424 fis, clone MAMMA1003099. [AK022486]	6.64758	8.60269	6.75314	8.57327	6.63911	8.23425	6.73788	7.72792	6.52277	7.59794	6.53935	7.73351	6.54293	7.61848	6.43819	7.16154	6.499	7.73295	6.40003	7.40923	6.7027	7.90963	6.39315	7.95627	6.49869	7.49427	6.38756	7.23822
10.3546	0.134872	9.24097	0.112693	1.10031e-08	BHLHB2	NM_003670	Homo sapiens basic helix-loop-helix domain containing, class B, 2 (BHLHB2), mRNA [NM_003670]	9.58471	11.3014	9.48957	10.5735	9.325	10.9798	9.62161	10.8117	9.51512	10.3257	8.84586	9.96964	8.97334	10.3373	9.14829	10.1048	10.172	10.9812	9.18619	10.2349	8.66848	10.0483	8.82618	9.69466	9.31722	9.85237	8.70005	9.74942
9.76904	0.0785284	8.84684	0.0634293	1.20728e-08	FLJ23556	AK027209	Homo sapiens cDNA: FLJ23556 fis, clone LNG09443. [AK027209]	9.12323	10.3651	9.05763	9.91567	9.02448	10.0981	8.87855	9.52041	8.79418	9.5222	8.69712	9.79386	9.32224	9.99779	8.71585	9.59345	9.00299	9.83595	8.80244	9.34466	8.52699	10.1015	8.70166	9.59289	8.45756	9.57333	8.75078	9.51162
8.78713	0.158356	7.46265	0.065103	1.22868e-08	A_24_P670342	A_24_P670342	Unknown	7.45844	9.08173	7.81298	9.35247	7.63679	9.73544	7.69536	9.43708	7.89351	9.23444	6.97024	7.49496	7.43618	8.73566	7.49	8.76786	7.3238	8.51095	7.36355	8.84241	7.49599	8.6793	7.17073	7.96367	7.36858	8.83462	7.36102	8.34929
9.47227	0.122733	8.05847	0.100342	1.26832e-08	CCL2	NM_002982	Homo sapiens chemokine (C-C motif) ligand 2 (CCL2), mRNA [NM_002982]	8.781	9.65377	7.93397	9.99248	8.44168	9.61254	8.51554	9.47557	8.09997	8.87478	8.0403	9.82381	7.77816	8.98105	7.66803	9.6582	8.57734	10.5603	7.83241	9.36941	7.68745	9.11293	7.5991	9.03952	7.98177	9.10145	7.88186	9.35594
7.05577	0.0547682	6.47659	0.026617	1.27994e-08	DUSP5	NM_004419	Homo sapiens dual specificity phosphatase 5 (DUSP5), mRNA [NM_004419]	6.77101	7.55741	6.57006	6.9506	6.50881	6.95348	6.49135	7.12089	6.46617	6.88004	6.40759	7.13963	6.42658	7.1586	6.42202	7.19013	6.45194	7.18448	6.37711	7.10346	6.42414	6.93358	6.40033	6.67441	6.4399	7.0262	6.51527	6.90782
8.73996	0.154619	6.70628	0.0740678	1.46737e-08	EGR2	NM_000399	Homo sapiens early growth response 2 (Krox-20 homolog, Drosophila) (EGR2), mRNA [NM_000399]	6.89907	9.18529	6.34922	7.91603	6.87441	9.83238	6.33251	9.23364	6.57905	8.47996	6.70344	8.12322	6.99409	9.05838	6.4853	8.56461	6.50615	8.9388	6.56209	9.2088	7.33354	8.42979	6.57988	8.12054	6.91327	8.04447	6.77593	9.22346
11.1367	0.0710677	10.1407	0.0738069	1.48798e-08	LOC441783	XR_018872	PREDICTED: Homo sapiens similar to T04C12.5 (LOC441783), mRNA [XR_018872]	10.2637	11.6883	10.2132	10.9836	10.5137	11.078	10.0631	10.9363	9.88388	11.3314	9.89954	11.315	10.5466	11.3631	10.1743	10.7672	10.2119	11.2231	9.454	10.6663	10.0148	11.2355	10.3274	11.2055	10.2244	11.1932	10.1797	10.9267
8.16995	0.0825673	7.34262	0.0442178	1.5987e-08	FOSL2	NM_005253	Homo sapiens FOS-like antigen 2 (FOSL2), mRNA [NM_005253]	7.41846	8.75268	7.65084	8.307	7.46295	8.49231	7.3382	8.39457	7.55251	8.19186	7.47999	8.15302	7.41921	8.33969	7.2772	8.28082	7.3238	8.25232	7.25762	7.87762	7.12232	8.15195	7.17485	7.68699	7.06962	7.8057	7.24908	7.69281
9.36123	0.125352	8.01	0.0935433	1.74928e-08	CCL2	NM_002982	Homo sapiens chemokine (C-C motif) ligand 2 (CCL2), mRNA [NM_002982]	8.60069	9.48888	7.86222	9.7484	8.41835	9.59896	8.50134	9.46059	8.06172	8.73834	8.0403	9.74298	7.77816	8.93961	7.63924	9.58603	8.48332	10.5007	7.70413	8.95242	7.68745	8.94883	7.63411	9.06052	7.94678	8.99356	7.78214	9.29747
8.88537	0.0955106	7.63398	0.0527643	1.78709e-08	MYC	NM_002467	Homo sapiens v-myc myelocytomatosis viral oncogene homolog (avian) (MYC), mRNA [NM_002467]	7.45844	8.80941	7.6963	8.62643	7.78795	8.81637	7.62226	8.70772	7.78921	9.57449	7.48487	9.64441	7.47483	8.81303	7.35082	8.4053	7.34949	8.55635	8.01454	8.74209	7.69791	9.12935	7.58788	9.02715	7.67722	8.89406	7.88393	8.64896
7.60658	0.0698848	6.95289	0.0498369	1.89364e-08	TUBB4	NM_006087	Homo sapiens tubulin, beta 4 (TUBB4), mRNA [NM_006087]	7.22238	8.22803	7.15869	7.80712	7.31494	7.89195	7.12142	7.58283	6.8148	7.71634	6.66759	7.49496	6.94526	7.67535	6.86404	7.21907	6.93441	7.37068	6.80935	7.31192	6.85558	7.70484	6.75733	7.58408	6.94026	7.43107	6.93441	7.47384
11.0236	0.175733	9.61836	0.112854	1.95082e-08	GPR157	BC018691	Homo sapiens G protein-coupled receptor 157, mRNA (cDNA clone IMAGE:4720622), complete cds. [BC018691]	9.64666	11.6646	9.79454	11.8471	10.3268	11.7393	10.0516	11.9848	9.63977	10.76	9.26087	9.92551	9.7292	10.6399	10.4015	11.5592	9.64601	11.2888	9.37247	10.8345	8.98145	10.5862	9.34455	10.6251	9.21579	10.787	9.24579	10.0888
7.48824	0.102618	7.91433	0.117205	2.07459e-08	AK127309	AK127309	Homo sapiens cDNA FLJ45377 fis, clone BRHIP3019956. [AK127309]	7.99255	7.44918	7.66324	7.22819	8.15857	7.91675	8.19903	7.65975	7.96188	7.35142	6.91135	6.67619	8.35611	7.81663	7.91483	7.49203	7.83917	7.24353	8.02117	7.66915	8.57644	8.11165	7.83583	7.46892	8.19529	7.78921	7.17521	6.96275
7.18129	0.0560388	7.73506	0.0701674	2.10076e-08	GIMAP1	AK091818	Homo sapiens cDNA FLJ34499 fis, clone HLUNG2005230, weakly similar to AIG1 PROTEIN. [AK091818]	8.1029	7.42678	7.80837	7.086	7.8543	7.2768	8.09101	7.51752	7.64728	7.40474	7.84411	7.35431	7.84521	7.16842	7.61953	7.0266	7.82455	7.09261	7.23227	6.80357	7.33354	7.06003	7.91241	7.0716	7.39733	6.90964	7.77805	7.33942
12.3388	0.161704	10.696	0.173511	2.13864e-08	HES1	NM_005524	Homo sapiens hairy and enhancer of split 1, (Drosophila) (HES1), mRNA [NM_005524]	11.1704	12.4931	10.6578	11.6553	10.4788	12.2324	9.208	11.8249	11.117	12.6693	11.351	12.2637	11.4467	12.7255	10.4817	12.6625	11.4354	13.9196	10.4727	11.8351	10.713	12.1954	10.9665	12.3297	10.5963	12.5046	9.64922	11.4319
8.67009	0.11482	7.74553	0.056241	2.15508e-08	AK023756	AK023756	Homo sapiens cDNA FLJ13694 fis, clone PLACE2000115. [AK023756]	8.21121	9.28621	7.5924	7.95343	7.74256	8.56314	7.65159	8.522	7.85885	8.79883	7.90553	9.30577	7.94277	9.16363	7.45788	8.67897	7.91418	9.06063	7.47384	8.32649	7.65789	8.64601	7.74059	8.62576	7.5101	7.96107	7.77805	8.48935
9.06708	0.114347	7.89377	0.0800621	2.28961e-08	THC2675264	THC2675264	Q5HYW5_HUMAN (Q5HYW5) Protein (Peptidyl-prolyl cis/trans isomerase) NIMA-interacting, 4 (Parvulin) (Fragment), partial (15%) [THC2675264]	8.04888	8.86338	7.96558	9.07452	7.83251	9.62892	7.74103	9.25351	8.44385	9.98092	8.0011	8.82206	8.28005	8.89092	8.01218	9.68026	8.08335	9.0707	7.76272	8.96801	7.71072	8.6265	7.2349	8.75582	7.83132	8.82958	7.56462	8.49407
8.09649	0.0743875	7.60649	0.0469429	2.2954e-08	THC2543840	THC2543840	ALU2_HUMAN (P39189) Alu subfamily SB sequence contamination warning entry, partial (13%) [THC2543840]	7.84821	8.56077	7.56583	8.13045	7.76491	8.32725	7.61556	8.31308	7.62573	8.23224	7.66324	8.04576	7.89289	8.44746	7.59897	8.1086	7.53719	7.8415	7.41202	7.54776	7.49599	7.95466	7.21091	7.74524	7.72384	8.17372	7.53552	7.92241
8.64105	0.0415363	7.88504	0.0586313	2.32018e-08	JMJD6	NM_015167	Homo sapiens jumonji domain containing 6 (JMJD6), transcript variant 2, mRNA [NM_015167]	7.58528	8.90905	7.76695	8.58096	7.62801	8.51208	8.35824	8.86043	7.867	8.50526	7.86828	8.7633	7.85926	8.59466	7.92525	8.82127	7.86975	8.40135	7.94689	8.58346	7.82684	8.43612	8.08355	8.68214	7.60138	8.64776	8.20389	8.67691
10.1205	0.0451004	9.50046	0.0502779	2.40951e-08	A_24_P630916	A_24_P630916	Unknown	9.46852	10.4302	9.62682	10.0177	9.62484	10.2469	9.52832	10.2462	9.47923	10.0742	9.24796	9.73995	9.36907	10.1048	9.13905	10.0928	9.31992	9.9598	9.70429	10.2239	9.39882	10.0625	9.76867	10.0237	9.62123	10.3019	9.70964	10.163
8.18733	0.0769631	7.37033	0.045873	2.60533e-08	FAM60A	NM_021238	Homo sapiens family with sequence similarity 60, member A (FAM60A), mRNA [NM_021238]	7.26219	8.74543	7.30902	7.94223	7.32513	8.35901	7.3627	7.98906	7.11204	7.92904	7.54376	8.5016	7.76031	8.69075	7.3238	8.15718	7.54111	8.27124	7.19825	8.13045	7.25068	7.95097	7.55059	7.90297	7.36858	8.12403	7.27653	7.92873
7.22911	0.0603752	7.91888	0.0602408	2.64693e-08	THC2633747	THC2633747	ALU2_HUMAN (P39189) Alu subfamily SB sequence contamination warning entry, partial (3%) [THC2691931]	7.99255	7.12433	7.93703	7.11968	7.6577	7.15827	8.17504	7.23742	7.91942	6.82728	7.85683	7.19175	7.92834	7.10712	7.64669	7.17037	7.58737	7.06215	8.2879	7.35294	8.17086	7.693	8.0133	7.60435	8.08397	7.4374	7.60725	7.12142
7.97759	0.0992442	6.996	0.0557296	2.72021e-08	HES1	NM_005524	Homo sapiens hairy and enhancer of split 1, (Drosophila) (HES1), mRNA [NM_005524]	7.02475	8.19671	7.12069	7.83361	6.87441	7.64447	6.54293	7.80848	7.27802	8.45164	7.16984	7.59831	7.15869	7.93737	6.83112	7.8563	7.18082	8.81656	7.03998	7.75484	7.02445	7.89298	7.02193	8.18851	7.03566	8.27947	6.64066	7.42703
10.7285	0.129644	9.52562	0.0596289	2.85408e-08	DNAJB1	NM_006145	Homo sapiens DnaJ (Hsp40) homolog, subfamily B, member 1 (DNAJB1), mRNA [NM_006145]	9.63879	11.3291	9.40924	10.6656	9.40178	10.6775	9.80563	11.8027	9.52651	10.2932	9.42485	10.4247	9.74796	10.74	9.87478	11.3756	9.38731	10.3571	9.43735	10.4162	9.2524	10.4471	9.87462	10.567	9.35896	11.0177	9.21842	10.0861
10.0834	0.141858	9.00059	0.120731	2.90917e-08	HEYL	NM_014571	Homo sapiens hairy/enhancer-of-split related with YRPW motif-like (HEYL), mRNA [NM_014571]	9.7029	10.6117	9.10272	10.1529	9.43033	10.9755	9.23303	10.2816	9.58438	10.8969	8.80147	10.264	8.6625	9.30072	8.88891	10.4303	9.5706	10.1165	8.3686	9.53608	8.83163	9.80543	8.25459	9.7357	8.74545	9.57639	8.83111	9.48328
7.96405	0.125605	6.70077	0.0628972	2.9308e-08	NEDD9	NM_006403	Homo sapiens neural precursor cell expressed, developmentally down-regulated 9 (NEDD9), transcript variant 1, mRNA [NM_006403]	6.62388	8.88028	6.61207	8.15215	7.02741	8.27069	6.8575	8.25694	7.09339	8.14785	7.02445	7.86804	6.59794	8.22073	6.83112	8.10617	6.74126	8.41285	6.31885	7.35294	6.61022	7.65417	6.51058	7.24868	6.48647	7.49427	6.47565	7.43089
11.0242	0.0692136	10.2972	0.0643829	3.02167e-08	BCL3	NM_005178	Homo sapiens B-cell CLL/lymphoma 3 (BCL3), mRNA [NM_005178]	10.4972	11.3524	10.3825	11.0718	10.455	11.2824	10.3721	11.2384	10.1296	10.9363	10.2978	11.3002	10.4015	10.8366	9.78026	10.8638	10.4751	11.1127	10.0127	10.5122	10.4521	11.2401	10.6845	10.9015	10.1935	11.0786	10.0268	10.6121
12.1047	0.0900598	11.296	0.0752532	3.14305e-08	LRRC8A	NM_019594	Homo sapiens leucine rich repeat containing 8 family, member A (LRRC8A), mRNA [NM_019594]	11.5629	12.6021	11.1239	11.6885	11.2265	12.2681	10.7517	12.0266	11.36	12.3672	11.6624	12.3738	11.6251	12.4091	11.1692	12.158	11.6792	12.5309	11.0164	11.6779	11.3834	12.1246	11.2444	11.8724	10.9475	11.7648	11.3921	11.6025
9.19647	0.115028	7.93457	0.0801287	3.19437e-08	CCL2	NM_002982	Homo sapiens chemokine (C-C motif) ligand 2 (CCL2), mRNA [NM_002982]	8.51264	9.26185	7.8274	9.5529	8.21997	9.41932	8.28144	9.13503	7.85076	8.64159	7.97175	9.61504	7.80842	8.90978	7.59897	9.37272	8.31717	10.2584	7.70413	9.08682	7.61155	8.7733	7.58788	8.92714	8.06506	8.72815	7.72688	9.06857
8.62982	0.0641258	7.65881	0.0676541	3.35838e-08	THC2563307	THC2563307	Unknown	7.80984	8.88028	7.6963	8.65502	7.89122	8.76001	7.56475	8.55561	7.35346	8.00813	7.47149	8.6807	7.54326	8.74636	7.86266	8.52922	7.62341	8.82763	7.86555	8.46795	7.69487	8.96731	8.10581	8.63332	7.09539	8.72436	7.64536	8.38158
7.69109	0.0667972	6.97239	0.0486633	3.49458e-08	CDR2	NM_001802	Homo sapiens cerebellar degeneration-related protein 2, 62kDa (CDR2), mRNA [NM_001802]	7.30144	8.1576	7.10738	8.08113	7.23725	7.79358	7.24868	7.60105	6.8148	7.28575	6.81913	7.6188	6.93486	7.75246	6.92055	7.39684	6.80528	7.80611	6.8486	7.47413	6.8239	7.92509	6.78576	7.64573	6.93172	7.65975	7.03407	7.47729
9.52155	0.0866376	8.30106	0.121725	3.52067e-08	PVRL1	NM_002855	Homo sapiens poliovirus receptor-related 1 (herpesvirus entry mediator C; nectin) (PVRL1), transcript variant 1, mRNA [NM_002855]	7.47054	9.39127	7.56583	9.04503	8.15857	9.21935	8.05851	9.8404	7.86266	9.11392	8.60923	9.18219	8.5507	9.93914	8.42127	9.30322	8.57509	9.44563	8.54195	9.71349	8.75648	10.0025	8.93977	9.60774	8.71925	9.89207	7.98496	9.60585
11.6565	0.128719	9.81109	0.152005	3.64386e-08	GADD45B	NM_015675	Homo sapiens growth arrest and DNA-damage-inducible, beta (GADD45B), mRNA [NM_015675]	11.1911	12.0712	9.69414	11.4132	9.62139	12.6379	10.5488	11.8581	9.15473	11.6965	9.86247	11.3077	9.62931	11.7887	9.9915	11.7735	10.1798	12.3142	9.21104	10.8255	9.09109	11.5973	9.98017	11.0482	9.40515	11.5441	9.79475	11.315
10.4163	0.100419	12.203	0.139234	3.98159e-08	C10orf10	NM_007021	Homo sapiens chromosome 10 open reading frame 10 (C10orf10), mRNA [NM_007021]	13.0659	10.8556	12.4566	9.8907	12.1075	10.3636	12.3055	10.1112	11.4951	10.8574	12.1219	10.999	12.2362	10.3969	12.4654	10.3573	13.055	10.5657	12.2685	10.1029	11.8619	10.7595	11.2848	10.2354	11.617	9.75647	12.5017	10.5769
12.3759	0.131677	10.9216	0.127714	4.01081e-08	RASD1	NM_016084	Homo sapiens RAS, dexamethasone-induced 1 (RASD1), mRNA [NM_016084]	10.9254	12.6301	10.8097	11.8465	11.3816	12.8089	10.4681	12.8036	9.84747	11.4893	10.7562	11.5528	12.0495	12.758	11.0006	12.4267	10.9265	13.0995	10.997	12.3635	11.0242	12.3	11.1079	12.4121	10.7829	12.7714	10.8259	12.0004
11.5942	0.0989678	10.5848	0.084436	4.15309e-08	A_23_P57836	A_23_P57836	Unknown	10.8109	12.2864	10.5709	11.6193	10.3153	11.9942	10.7813	11.9303	10.9607	11.4987	10.3573	11.4098	10.4334	11.6436	10.2779	11.065	11.1904	12.0304	10.8869	11.7399	10.2425	11.4507	10.3925	11.047	10.7934	11.335	10.1735	11.2689
8.99683	0.0993758	7.75386	0.0626636	4.17768e-08	MYC	NM_002467	Homo sapiens v-myc myelocytomatosis viral oncogene homolog (avian) (MYC), mRNA [NM_002467]	7.61628	8.86338	7.6794	8.70292	7.90705	8.86429	7.57451	8.65419	7.78011	9.59661	7.56976	9.82306	7.63709	8.97084	7.48658	8.52505	7.42799	8.63778	8.28374	8.94557	7.92408	9.22706	7.74059	9.23598	7.8895	9.10808	8.03738	8.80083
8.90618	0.0704591	9.67631	0.0788899	4.38321e-08	GIMAP4	NM_018326	Homo sapiens GTPase, IMAP family member 4 (GIMAP4), mRNA [NM_018326]	10.2801	9.23444	9.54739	8.63504	9.52957	8.97636	9.80731	9.23983	9.25937	8.47446	9.67573	9.17434	9.87241	9.1305	9.53174	8.8646	9.8649	9.13083	9.37247	8.63116	9.3003	8.68263	10.1115	8.60246	9.55723	8.84868	9.75827	9.06124
11.5378	0.0970007	10.7793	0.101655	4.44256e-08	ADRB2	NM_000024	Homo sapiens adrenergic, beta-2-, receptor, surface (ADRB2), mRNA [NM_000024]	11.2793	11.8324	10.8203	11.4861	10.7193	11.7116	11.3368	11.813	10.9634	11.7611	10.9168	11.2581	11.166	12.188	11.0712	11.5584	10.9053	11.9395	10.5066	11.4728	10.3413	10.821	10.2156	11.2184	10.2095	11.2204	10.4591	11.2484
12.6937	0.231888	9.18335	0.17529	4.72783e-08	EGR1	NM_001964	Homo sapiens early growth response 1 (EGR1), mRNA [NM_001964]	10.9537	12.6935	8.92904	11.992	8.94719	14.5322	8.9154	13.621	9.11251	13.2284	8.92247	11.9163	8.83177	13.6185	8.70054	12.5838	9.25585	12.2386	8.98615	12.6572	9.09404	11.7977	8.63527	11.6728	10.3708	11.7997	8.91218	13.3601
8.34512	0.104991	9.19481	0.07895	4.758e-08	GRRP1	NM_024869	Homo sapiens glycine/arginine rich protein 1 (GRRP1), mRNA [NM_024869]	9.50963	8.69073	9.30241	8.51679	9.12666	8.00209	9.0727	8.09652	9.27655	8.90021	9.69514	9.17816	9.48055	8.60003	9.08654	7.93951	9.63169	8.38133	8.7473	8.30049	8.90156	7.94464	8.86793	8.33908	9.06269	7.93428	8.96595	8.00789
10.1251	0.077987	9.23244	0.0784266	4.76439e-08	PPP1R10	NM_002714	Homo sapiens protein phosphatase 1, regulatory (inhibitor) subunit 10 (PPP1R10), mRNA [NM_002714]	9.50584	10.7234	8.78794	10.1034	9.31284	10.4373	9.39683	10.3213	9.47386	10.433	9.034	10.06	9.15832	10.1515	9.62852	10.1364	9.60373	9.7409	9.41805	10.1209	9.13273	9.9436	8.97437	10.0134	8.68842	9.57639	9.13875	9.98918
8.10268	0.0713431	7.22371	0.0488153	5.01301e-08	SERPINH1	NM_001235	Homo sapiens serpin peptidase inhibitor, clade H (heat shock protein 47), member 1, (collagen binding protein 1) (SERPINH1), mRNA [NM_001235]	7.39182	8.44127	7.12069	7.99431	7.35339	8.17982	7.46983	8.40082	7.3675	8.06082	7.07001	8.44141	7.16801	8.2592	7.22145	8.21766	7.55131	7.92241	7.14691	7.73866	7.225	8.13806	6.88719	8.23068	7.04859	7.8704	7.11017	7.54204
9.22413	0.0573929	8.61032	0.0597317	5.33018e-08	RIT1	NM_006912	Homo sapiens Ras-like without CAAX 1 (RIT1), mRNA [NM_006912]	8.3026	9.16115	8.32831	9.0809	8.55307	9.06208	8.77242	9.17527	8.68263	9.27611	8.62851	9.59455	8.72257	9.3319	8.75671	9.43691	8.80265	9.52791	8.18063	8.95537	8.73774	8.94309	8.9989	9.43752	8.48003	9.17119	8.59769	8.98386
9.03766	0.135863	7.77444	0.109015	5.45224e-08	CCL2	NM_002982	Homo sapiens chemokine (C-C motif) ligand 2 (CCL2), mRNA [NM_002982]	8.39684	9.29187	7.72534	9.50494	8.24241	9.37989	8.24943	9.16478	7.85885	8.51866	7.78057	9.35624	7.62341	8.61601	7.39026	9.35082	8.37232	10.2099	7.13021	8.71135	7.38309	8.56461	7.4252	8.53414	7.80942	8.49407	7.45486	8.82997
9.07046	0.0907425	7.85843	0.0554135	5.46191e-08	MYC	NM_002467	Homo sapiens v-myc myelocytomatosis viral oncogene homolog (avian) (MYC), mRNA [NM_002467]	7.71939	9.04516	7.92721	8.85192	8.07206	8.95643	7.84074	8.78275	7.97057	9.81234	7.58408	9.74735	7.64006	8.97084	7.65784	8.71177	7.61628	8.81183	8.18063	9.01439	8.01887	9.29417	7.68597	9.17541	7.95188	9.01126	8.1524	8.80083
9.07889	0.115766	7.80031	0.0953418	5.51445e-08	CCL2	NM_002982	Homo sapiens chemokine (C-C motif) ligand 2 (CCL2), mRNA [NM_002982]	8.42596	9.17816	7.68829	9.43508	8.19453	9.29679	8.24634	9.16923	7.84206	8.41712	7.80827	9.51874	7.65823	8.71636	7.25035	9.22466	8.21909	10.0894	7.62585	8.8852	7.41202	8.70356	7.40745	8.71081	7.86362	8.72436	7.56224	9.03501
14.7945	0.118654	14.0031	0.0920521	6.19468e-08	IRF2BP2	NM_182972	Homo sapiens interferon regulatory factor 2 binding protein 2 (IRF2BP2), transcript variant 1, mRNA [NM_182972]	14.6598	15.3644	13.6993	14.7584	14.2049	15.2547	14.1633	15.1568	14.1829	15.455	13.9434	14.4621	13.6493	14.7377	14.1545	14.8933	14.3411	15.1636	13.5952	14.3401	14.165	14.454	13.4111	13.9961	13.7112	14.3077	14.1633	14.7795
11.2906	0.0731024	10.397	0.0832623	6.31141e-08	ENST00000375923	ENST00000375923	Actin-like protein (Fragment). [Source:Uniprot/SPTREMBL;Acc:Q562T6] [ENST00000375923]	10.4261	11.7479	10.3616	11.0883	10.8933	11.5241	10.3391	11.198	9.9969	11.3286	10.048	11.4526	10.7745	11.6401	10.382	10.8685	10.3562	11.2895	9.85643	10.8107	10.2857	11.3802	10.8897	11.3365	10.5849	11.3961	10.3637	11.0081
7.97912	0.133369	6.40125	0.0397914	6.37809e-08	EGR3	NM_004430	Homo sapiens early growth response 3 (EGR3), mRNA [NM_004430]	6.28185	8.65526	6.33577	7.49673	6.25363	8.90857	6.51269	7.85127	6.8148	7.7709	6.45965	7.59831	6.49999	8.34617	6.30406	8.29927	6.46889	8.58142	6.40574	7.85137	6.38638	7.74738	6.28626	7.22366	6.35289	7.50246	6.25493	7.87492
9.30472	0.126413	7.96266	0.1211	6.41955e-08	CCL2	NM_002982	Homo sapiens chemokine (C-C motif) ligand 2 (CCL2), mRNA [NM_002982]	8.62523	9.47733	7.86645	9.74986	8.47291	9.56262	8.51095	9.31733	8.05457	8.72027	7.93082	9.62952	7.79885	8.89352	7.54943	9.60682	8.59159	10.4523	7.42173	8.99113	7.61867	8.8979	7.17905	8.92217	8.0508	8.92225	7.80617	9.12314
7.61525	0.0873455	7.04854	0.0554445	6.86424e-08	FABP3	BG336702	602405126F1 NIH_MGC_21 Homo sapiens cDNA clone IMAGE:4542655 5', mRNA sequence [BG336702]	7.42581	8.3994	7.29297	7.64741	7.0482	7.97586	7.00155	7.70302	7.35346	7.85127	6.9296	7.38202	7.01497	7.58913	7.0483	7.40125	6.96804	7.62902	7.0037	7.49503	7.13619	7.71072	6.70531	7.04758	6.71257	7.26518	7.03894	7.51662
8.18678	0.0962414	7.43187	0.0486516	7.19742e-08	DLL1	NM_005618	Homo sapiens delta-like 1 (Drosophila) (DLL1), mRNA [NM_005618]	7.55591	8.62424	7.45079	7.92188	7.5495	8.64987	7.46983	8.27333	7.64116	8.43544	7.46695	8.50774	7.64441	8.17367	7.59897	8.33128	7.52454	8.10498	7.05246	7.43768	7.25504	8.03881	7.26202	8.42076	7.40385	8.11395	7.17073	7.58132
8.06299	0.0579045	7.52448	0.0491581	7.85627e-08	ICAM1	NM_000201	Homo sapiens intercellular adhesion molecule 1 (CD54), human rhinovirus receptor (ICAM1), mRNA [NM_000201]	7.43107	8.42527	7.2083	7.94223	7.37023	7.91675	7.40258	7.85127	7.5366	8.25273	7.53055	7.95703	7.4951	7.79885	7.52671	7.99345	7.84842	8.38544	7.32513	7.8035	7.79575	8.37658	7.45427	8.08047	7.71694	7.99431	7.70102	8.10398
9.769	0.0498971	10.2642	0.0734006	7.91616e-08	GIMAP1	NM_130759	Homo sapiens GTPase, IMAP family member 1 (GIMAP1), mRNA [NM_130759]	10.8484	10.0911	10.1486	9.63158	10.1266	9.72954	10.4673	9.81499	9.79776	9.44538	10.2843	10.0531	10.1824	9.74997	10.2182	9.91346	10.5603	9.8569	9.97502	9.46303	10.2748	9.75354	10.5626	9.85957	9.98409	9.72781	10.268	9.67596
9.40918	0.123571	8.07587	0.103867	7.99642e-08	CCL2	NM_002982	Homo sapiens chemokine (C-C motif) ligand 2 (CCL2), mRNA [NM_002982]	8.83433	9.54408	7.90423	9.87741	8.43383	9.57437	8.53551	9.38028	8.08533	8.94806	8.06278	9.83873	7.85396	8.9515	7.67559	9.6553	8.5481	10.5289	7.83719	9.12372	7.72039	8.97964	7.50345	9.07465	8.22353	8.96109	7.84391	9.29085
12.8467	0.131963	11.4289	0.119982	8.06182e-08	ABRA	NM_139166	Homo sapiens actin-binding Rho activating protein (ABRA), mRNA [NM_139166]	10.832	12.3405	11.9346	12.9652	11.7319	13.084	11.6342	13.6378	11.0125	12.0165	11.1562	12.488	11.2775	13.4403	11.8872	13.4136	10.9441	12.4339	10.6691	12.9348	11.5092	12.2617	12.0552	12.9231	11.8478	12.6616	11.5123	13.2525
9.07016	0.122819	7.82361	0.105341	8.28224e-08	CCL2	NM_002982	Homo sapiens chemokine (C-C motif) ligand 2 (CCL2), mRNA [NM_002982]	8.39362	9.19177	7.65823	9.52832	8.18372	9.36823	8.30612	9.1537	8.05457	8.55036	7.91976	9.41578	7.77188	8.65345	7.40745	9.34162	8.40922	10.1364	7.23227	8.76886	7.4565	8.72763	7.42799	8.5984	7.76722	8.62418	7.54204	8.92354
9.57274	0.10633	8.23928	0.0808407	8.44004e-08	PLEKHQ1	NM_025201	Homo sapiens pleckstrin homology domain containing, family Q member 1 (PLEKHQ1), mRNA [NM_025201]	8.13091	10.3302	7.88348	8.81556	8.32257	9.33169	8.16905	9.33243	7.94449	9.22518	7.98815	9.86021	8.39476	9.38688	8.05486	9.90697	8.57734	9.79861	8.00169	9.20321	8.26275	10.0013	9.02874	9.4095	8.41842	9.78041	8.17274	9.6362
11.3235	0.107332	10.1556	0.0931552	8.51442e-08	PYCR1	NM_006907	Homo sapiens pyrroline-5-carboxylate reductase 1 (PYCR1), transcript variant 1, mRNA [NM_006907]	10.9808	11.8834	9.85446	11.6336	10.3403	11.883	10.3604	11.4394	10.3085	11.3273	9.95712	11.7932	9.82981	10.701	9.94687	10.8762	10.0806	10.8493	10.1508	11.2866	10.1196	10.8992	9.61281	11.5036	10.0312	11.0087	10.6052	11.4446
8.92838	0.100318	7.69987	0.0652825	8.62999e-08	MYC	NM_002467	Homo sapiens v-myc myelocytomatosis viral oncogene homolog (avian) (MYC), mRNA [NM_002467]	7.76853	8.82322	7.68829	8.5511	7.86004	8.87701	7.46983	8.59197	7.8228	9.57704	7.39227	9.71296	7.53621	8.9515	7.50784	8.44937	7.31494	8.55635	8.15422	8.8736	7.88535	9.23267	7.56925	9.0878	7.81249	8.97099	8.01623	8.74175
11.6614	0.0917205	10.8614	0.117876	9.14433e-08	ADRB2	NM_000024	Homo sapiens adrenergic, beta-2-, receptor, surface (ADRB2), mRNA [NM_000024]	11.7881	12.2828	11.0991	11.6782	10.6841	11.7319	11.3152	11.8535	10.9297	11.7733	10.9805	11.2686	11.2158	12.2386	11.0926	11.5433	10.8967	11.9567	10.6175	11.5862	10.4183	11.158	10.1838	11.2686	10.2311	11.4	10.6069	11.5197
8.55514	0.0973802	7.99281	0.0688583	9.19481e-08	SMAD7	NM_005904	Homo sapiens SMAD family member 7 (SMAD7), mRNA [NM_005904]	8.22574	9.0733	7.95248	8.87644	8.23736	8.85696	8.02825	8.64548	8.4622	8.79684	8.04305	8.61601	7.95736	8.26344	7.94261	8.24692	8.32545	9.17822	7.68261	8.12416	7.95979	8.50312	7.67647	8.18851	7.85016	8.3612	7.55579	8.04135
8.01562	0.114609	7.29187	0.0865243	9.29765e-08	DB381305	DB381305	DB381305 PLACE3 Homo sapiens cDNA clone PLACE3000400 3', mRNA sequence [DB381305]	7.63666	8.26353	7.21907	7.72602	7.19063	7.77628	7.17905	7.59056	7.59869	8.29081	7.68446	8.89305	7.43618	8.19238	7.1513	8.04852	7.92509	8.73521	6.8677	7.37326	6.84324	7.99321	6.95187	7.91279	7.27949	7.67332	7.1227	7.7497
7.99782	0.145483	6.56562	0.0346909	9.69467e-08	SNF1LK	NM_173354	Homo sapiens SNF1-like kinase (SNF1LK), mRNA [NM_173354]	6.71563	8.81624	6.72507	8.01238	6.47565	8.05818	6.55302	8.28005	6.75326	8.78006	6.47565	8.41533	6.42658	8.1506	6.49929	8.46116	6.65273	8.14384	6.47157	7.30805	6.49517	7.53811	6.41271	7.19391	6.77687	7.50246	6.48557	7.30902
11.4935	0.0892716	10.7205	0.10788	9.82109e-08	ADRB2	NM_000024	Homo sapiens adrenergic, beta-2-, receptor, surface (ADRB2), mRNA [NM_000024]	11.5584	12.0642	10.9042	11.4028	10.5081	11.538	11.1291	11.7036	10.7593	11.5761	10.85	11.1243	11.0793	12.1187	10.9637	11.3679	10.7613	11.8095	10.5855	11.454	10.2995	11.0586	10.1617	11.1113	10.1275	11.2677	10.3994	11.3118
9.80678	0.071429	9.16571	0.0780259	9.94447e-08	IRF2BP2	NM_182972	Homo sapiens interferon regulatory factor 2 binding protein 2 (IRF2BP2), transcript variant 1, mRNA [NM_182972]	9.50963	10.146	8.65674	9.62902	9.1589	10.0665	9.10065	9.92461	9.35132	10.1857	9.2248	9.46067	8.96695	9.7867	9.35293	9.69664	9.39767	9.96322	8.95228	9.52547	9.73238	10.1646	8.97699	9.42717	8.76845	9.60732	9.1702	9.71122
11.3199	0.109331	10.5265	0.12855	1.02191e-07	ADRB2	NM_000024	Homo sapiens adrenergic, beta-2-, receptor, surface (ADRB2), mRNA [NM_000024]	11.3408	11.9698	10.7734	11.2979	10.4934	11.6032	11.069	11.6389	10.7278	11.484	10.5638	10.889	10.8303	11.9052	11.0162	11.3291	10.687	11.6847	10.1224	11.2399	9.99129	10.7628	9.90001	10.8117	9.80745	10.8822	10.048	10.9798
9.00974	0.100063	7.76431	0.0670247	1.02845e-07	MYC	NM_002467	Homo sapiens v-myc myelocytomatosis viral oncogene homolog (avian) (MYC), mRNA [NM_002467]	7.71939	8.92594	7.71319	8.71306	7.97859	8.83133	7.5697	8.65243	7.77628	9.69585	7.47999	9.73212	7.53621	9.02411	7.50465	8.52922	7.46049	8.63463	8.26971	8.96801	7.91353	9.32277	7.74059	9.21881	7.8999	9.1042	8.1382	8.78393
8.16619	0.105431	7.22957	0.0485198	1.03339e-07	AK055529	AK055529	Homo sapiens cDNA FLJ30967 fis, clone HEART2000309, weakly similar to PTB-ASSOCIATED SPLICING FACTOR. [AK055529]	7.12089	8.02387	7.20244	8.21101	7.31494	8.99203	7.37748	8.86348	7.25522	8.04557	7.32726	8.00276	7.35651	7.89011	7.48658	8.41873	7.34949	7.8807	6.98587	7.63835	6.80357	7.8322	7.30838	8.51095	7.0532	7.93428	7.27219	8.08266
9.14923	0.119907	7.91498	0.0842601	1.03946e-07	CCL2	NM_002982	Homo sapiens chemokine (C-C motif) ligand 2 (CCL2), mRNA [NM_002982]	8.46182	9.20851	7.7734	9.51858	8.22592	9.36823	8.30612	9.13503	7.94449	8.51376	7.85039	9.57437	7.65823	8.84066	7.53509	9.3232	8.34506	10.2491	7.67039	8.99113	7.64	8.66367	7.52181	8.90827	8.06506	8.71963	7.81203	9.07504
12.0109	0.0579096	11.3527	0.0413191	1.14134e-07	ATP1B3	NM_001679	Homo sapiens ATPase, Na_x001A_ transporting, beta 3 polypeptide (ATP1B3), mRNA [NM_001679]	11.4567	12.0256	11.3598	11.8841	11.3539	12.279	11.3736	11.7501	11.149	11.6303	11.2484	12.0293	11.3016	11.9542	11.1221	12.0349	11.5118	12.1968	11.1675	11.977	11.4835	12.2516	11.2869	12.3661	11.6685	12.0523	11.455	11.7216
8.17614	0.0877579	7.0403	0.0599001	1.15026e-07	SNAI1	NM_005985	Homo sapiens snail homolog 1 (Drosophila) (SNAI1), mRNA [NM_005985]	7.30902	8.60613	7.39417	7.96558	7.30317	8.19172	7.03465	8.37545	7.31603	7.68309	6.88776	8.36326	6.8547	8.26869	6.85326	7.79528	7.037	8.51533	6.95679	7.77885	6.64234	8.37954	6.88285	8.40418	7.16348	8.46421	6.92894	7.67464
11.3982	0.0993844	10.606	0.124295	1.1572e-07	ADRB2	NM_000024	Homo sapiens adrenergic, beta-2-, receptor, surface (ADRB2), mRNA [NM_000024]	11.4292	11.9441	10.8355	11.381	10.5852	11.6567	11.107	11.6962	10.7983	11.5115	10.614	10.9602	10.8913	11.9382	11.1049	11.4528	10.6934	11.7768	10.2922	11.2659	10.0905	10.8277	9.94407	11.0031	9.92226	11.0725	10.1756	11.0883
9.53549	0.151863	8.01356	0.0582735	1.16902e-07	SLC25A25	NM_001006641	Homo sapiens solute carrier family 25 (mitochondrial carrier; phosphate carrier), member 25 (SLC25A25), nuclear gene encoding mitochondrial protein, transcript variant 2, mRNA [NM_001006641]	8.13091	10.6392	8.01234	10.011	8.25804	10.2826	7.72003	10.2555	8.17059	9.25617	7.94659	8.85755	8.07633	9.02175	7.87983	8.93254	8.21101	9.42681	7.7663	9.405	8.17086	9.69162	7.81742	9.28399	8.36414	9.52616	7.66554	8.90703
11.3993	0.0859437	10.6547	0.104637	1.24339e-07	ADRB2	NM_000024	Homo sapiens adrenergic, beta-2-, receptor, surface (ADRB2), mRNA [NM_000024]	11.2562	11.8116	10.6152	11.1658	10.519	11.5605	11.0634	11.5828	10.9244	11.3696	10.7937	11.1099	11.0972	12.0541	10.9841	11.4852	10.7465	11.688	10.4997	11.3938	10.2287	10.8583	10.1838	11.1194	9.96153	11.1647	10.2924	11.2263
9.16987	0.199711	6.99911	0.0638793	1.28123e-07	MAFF	NM_012323	Homo sapiens v-maf musculoaponeurotic fibrosarcoma oncogene homolog F (avian) (MAFF), transcript variant 1, mRNA [NM_012323]	6.91779	10.5032	7.05246	10.0423	7.2151	9.78127	7.04758	10.4151	6.68927	9.1441	7.16984	8.40935	6.93486	8.40463	7.03329	8.61363	6.53061	8.78001	6.71947	9.33758	7.29985	8.69941	6.90142	8.31063	7.38278	8.7439	7.0933	9.19313
8.95968	0.0923316	7.71254	0.0545383	1.3195e-07	MYC	NM_002467	Homo sapiens v-myc myelocytomatosis viral oncogene homolog (avian) (MYC), mRNA [NM_002467]	7.82508	9.04281	7.70626	8.83325	7.96962	8.87701	7.76267	8.84106	7.71659	9.77966	7.41104	9.57128	7.44338	8.88581	7.66803	8.50501	7.52795	8.76708	8.14033	8.77046	7.65266	9.11848	7.5991	8.95571	7.61367	8.91419	7.93921	8.57371
9.23595	0.129116	7.91859	0.105687	1.32855e-07	CCL2	NM_002982	Homo sapiens chemokine (C-C motif) ligand 2 (CCL2), mRNA [NM_002982]	8.30766	9.10226	7.61381	9.52628	8.40008	9.54249	8.46083	9.32059	8.09285	8.67785	7.92493	9.68735	7.7306	8.84066	7.46511	9.57838	8.56428	10.4473	7.4034	8.91806	7.60578	8.85625	7.60902	8.84395	8.06819	8.82958	7.61367	9.13237
9.50788	0.076177	8.95889	0.0677223	1.35971e-07	LRRC32	NM_005512	Homo sapiens leucine rich repeat containing 32 (LRRC32), mRNA [NM_005512]	9.356	10.2016	9.25771	9.76435	9.05076	9.52957	9.15212	9.50159	8.64119	9.17634	9.17265	9.47434	8.82895	9.19436	8.979	9.79998	9.05287	9.57333	8.4713	9.13762	8.74591	9.49004	9.08803	9.27596	8.93102	9.59076	8.6969	9.4005
11.4637	0.0995879	10.7073	0.116944	1.56391e-07	ADRB2	NM_000024	Homo sapiens adrenergic, beta-2-, receptor, surface (ADRB2), mRNA [NM_000024]	11.4966	11.9979	10.895	11.4627	10.5871	11.6145	11.2686	11.7357	10.8572	11.6653	10.7318	11.0347	11.0189	12.0839	11.0983	11.4676	10.8049	11.8119	10.3576	11.3593	10.2917	10.8921	10.118	11.0684	10.0506	11.1466	10.3264	11.1506
9.15879	0.103819	7.87852	0.0660576	1.71326e-07	MYC	NM_002467	Homo sapiens v-myc myelocytomatosis viral oncogene homolog (avian) (MYC), mRNA [NM_002467]	7.87005	9.14885	7.95979	8.90465	8.0366	8.97348	7.72722	8.81434	7.91942	9.92832	7.56976	9.96455	7.65823	9.1355	7.62801	8.67733	7.55685	8.79929	8.35655	9.05296	8.02387	9.37661	7.72417	9.35179	8.0261	9.14872	8.24268	8.9467
8.9648	0.0940718	7.73462	0.0620094	1.74211e-07	MYC	NM_002467	Homo sapiens v-myc myelocytomatosis viral oncogene homolog (avian) (MYC), mRNA [NM_002467]	7.71474	8.89092	7.6794	8.66329	8.0366	8.89721	7.63898	8.75688	7.867	9.7131	7.35264	9.69703	7.46019	9.01869	7.66144	8.62183	7.44338	8.68115	8.12562	8.84087	7.8049	9.15856	7.63912	9.00654	7.82184	8.9335	8.03886	8.62758
9.10373	0.100258	7.8808	0.0605993	1.79949e-07	MYC	NM_002467	Homo sapiens v-myc myelocytomatosis viral oncogene homolog (avian) (MYC), mRNA [NM_002467]	7.82892	9.05875	7.88348	8.86714	8.0366	8.86917	7.72003	8.71963	7.87567	9.82306	7.62585	9.8961	7.65324	9.12314	7.74948	8.64208	7.61628	8.78987	8.4023	9.08682	7.97161	9.32166	7.75669	9.26627	8.01918	9.07608	8.19186	8.91241
12.9571	0.0862218	12.1176	0.0609068	1.90682e-07	DLC1	NM_182643	Homo sapiens deleted in liver cancer 1 (DLC1), transcript variant 1, mRNA [NM_182643]	12.3622	13.0213	11.9825	13.1224	12.5529	13.2178	12.1635	12.6261	11.9221	12.7145	12.2319	13.41	12.2333	13.1535	12.2041	12.7811	12.3328	13.3081	11.7994	12.5487	12.1704	12.9983	11.747	13.3914	11.9322	12.5072	12.0121	12.5995
7.72419	0.112623	6.83992	0.0609014	2.09646e-07	THC2676548	THC2676548	ALU7_HUMAN (P39194) Alu subfamily SQ sequence contamination warning entry, partial (19%) [THC2676548]	7.13561	8.53909	6.34922	7.4684	6.9179	8.07895	6.85062	8.1576	7.11204	8.11512	7.00479	8.0243	7.00529	7.83261	6.72799	7.68854	6.94526	7.61581	6.57988	7.17389	6.97211	7.48906	6.82929	7.01058	6.52018	7.51386	6.80866	7.43089
13.8317	0.133632	12.323	0.156505	2.22506e-07	LOC387763	ENST00000339446	Homo sapiens hypothetical LOC387763, mRNA (cDNA clone IMAGE:6272440), partial cds. [BC052560]	13.3042	14.6003	12.3649	13.5765	13.4979	14.3087	12.186	13.3479	11.891	14.3527	12.0733	14.0517	13.1224	14.0865	11.6692	13.8958	12.2014	14.1072	11.9233	12.8415	11.8497	14.2263	12.0803	13.4428	12.5537	13.4837	11.8052	13.3226
10.7884	0.127223	10.3239	0.112829	2.31021e-07	LOC150763	NM_207328	Homo sapiens hypothetical protein LOC150763 (LOC150763), mRNA [NM_207328]	10.4508	10.9841	10.2395	10.8845	10.5485	11.1317	10.9825	11.5121	10.213	10.7325	9.80376	10.293	10.496	10.8172	10.8029	11.3208	10.4795	10.5875	9.54649	10.1984	10.3734	10.6681	10.2708	10.8425	10.7037	11.3033	9.62424	9.76224
9.06939	0.143458	7.96074	0.0724617	2.43627e-07	A_32_P96154	A_32_P96154	Unknown	8.03724	9.67859	8.11131	9.80563	8.43932	9.63638	8.10692	9.8119	8.03683	8.82662	7.71038	7.94267	7.72396	8.61173	8.52628	9.19326	7.82083	9.04466	7.86306	9.04541	7.65789	8.99729	7.64536	8.60514	7.86682	9.12823	7.90423	8.64394
11.205	0.0909743	10.4309	0.106501	2.43902e-07	ADRB2	NM_000024	Homo sapiens adrenergic, beta-2-, receptor, surface (ADRB2), mRNA [NM_000024]	11.215	11.768	10.5737	10.9242	10.1422	11.3722	10.7813	11.4482	10.5573	11.0793	10.563	11.0024	10.8933	11.916	10.7367	11.0892	10.4598	11.3941	10.1348	11.2859	10.0328	10.778	9.92746	10.8638	9.89857	10.9593	10.1171	10.99
8.53284	0.0821903	7.98968	0.081702	2.47412e-07	C1orf133	ENST00000367013	Homo sapiens cDNA clone IMAGE:30520069. [BC094794]	8.33233	8.56927	8.11131	8.57018	8.37061	8.73768	8.25582	8.30757	7.64116	8.25912	8.01482	8.66367	8.03459	8.73398	7.88636	8.56833	8.50777	9.36941	7.4872	8.11713	7.60578	8.23215	7.80611	8.47915	7.81663	8.35024	7.98496	8.50187
9.38362	0.162385	7.89252	0.142078	2.52241e-07	THC2713710	THC2713710	Unknown	7.02475	8.73743	7.77011	9.75967	7.90705	9.79803	7.62226	10.0544	7.61009	8.75222	7.7497	8.98573	8.28005	9.78441	8.5016	10.2796	8.11178	9.25005	7.14179	8.01289	8.34702	9.67553	9.00911	9.15555	7.90963	9.57128	7.5104	9.55388
11.1193	0.132933	9.83588	0.190258	2.61346e-07	PIM1	NM_002648	Homo sapiens pim-1 oncogene (PIM1), mRNA [NM_002648]	9.50066	10.9184	9.52518	10.3861	9.27038	10.78	9.47188	10.6641	10.2967	12.0343	9.78481	11.4067	10.4913	11.7939	8.84293	10.9297	9.42594	10.9756	9.9727	10.8722	10.9815	11.8581	11.2002	11.3476	10.0465	11.054	8.89164	10.649
8.91882	0.0862899	7.98267	0.0631383	2.64275e-07	AK021798	AK021798	Homo sapiens cDNA FLJ11736 fis, clone HEMBA1005468. [AK021798]	8.19461	9.27788	8.00868	9.208	7.53292	8.85421	8.28765	9.15473	7.83241	9.25617	7.91528	9.14318	7.84872	8.34272	8.20336	9.03355	8.128	8.33124	7.90968	9.03413	8.20313	9.04815	7.57146	8.85612	8.19216	8.83807	7.92933	8.48539
8.34691	0.102572	9.36949	0.0989983	2.76793e-07	THC2640472	THC2640472	Q2M1U4_HUMAN (Q2M1U4) Catalase, partial (31%) [THC2640472]	9.7987	8.16897	9.39907	8.14576	9.02855	8.66876	8.61742	7.46926	9.87898	8.23224	9.539	8.6395	9.36424	8.62817	9.31157	8.64428	9.30115	8.47728	9.79328	8.62006	9.81129	8.70995	9.11392	7.6762	9.25517	8.27441	8.96054	8.50187
11.2401	0.0903524	10.4943	0.105413	2.77816e-07	ADRB2	NM_000024	Homo sapiens adrenergic, beta-2-, receptor, surface (ADRB2), mRNA [NM_000024]	11.2168	11.7942	10.6592	11.0604	10.178	11.3696	10.949	11.5096	10.5493	11.2123	10.6823	10.9077	10.9949	11.9062	10.6658	11.0817	10.4866	11.4674	10.3396	11.3198	10.1345	10.758	10.0104	10.9613	9.91799	10.9994	10.1362	11.0144
8.0887	0.118757	7.48424	0.0947805	2.82741e-07	C6orf145	NM_183373	Homo sapiens chromosome 6 open reading frame 145 (C6orf145), mRNA [NM_183373]	7.95277	8.80941	7.42799	8.358	7.88186	8.28058	7.62226	8.11048	8.06172	9.00054	7.29246	8.12943	7.39086	7.9882	7.58465	7.92955	7.65777	8.22245	7.30934	7.58304	7.57253	8.10498	6.80633	7.61702	6.97332	7.57705	7.24557	7.53113
9.03458	0.119448	8.32161	0.0848863	2.89526e-07	PPP1R15A	NM_014330	Homo sapiens protein phosphatase 1, regulatory (inhibitor) subunit 15A (PPP1R15A), mRNA [NM_014330]	8.90542	9.7561	8.30774	8.92894	8.68323	9.43033	8.53027	9.56019	8.61601	9.67792	8.17059	8.62808	7.98906	9.23789	8.6206	9.17556	8.31717	9.08065	7.82445	8.73694	8.01425	8.50312	7.94402	8.4655	8.30399	8.67526	8.27574	8.62758
8.56647	0.104576	7.76489	0.0494604	3.01864e-07	GBP1	NM_002053	Homo sapiens guanylate binding protein 1, interferon-inducible, 67kDa (GBP1), mRNA [NM_002053]	7.82508	8.66726	7.52279	8.49541	7.69382	8.57813	7.67809	8.22022	7.75992	7.87676	8.07642	9.34935	7.75721	8.92609	7.63924	8.28082	8.0532	8.99561	7.45754	8.30999	7.60578	8.62974	7.86945	8.36278	7.97106	8.97602	7.79879	8.26242
9.96753	0.0604157	9.40109	0.0291813	3.12533e-07	JOSD1	NM_014876	Homo sapiens Josephin domain containing 1 (JOSD1), mRNA [NM_014876]	9.37761	10.4909	9.44795	10.0246	9.47853	10.1446	9.32739	10.1681	9.38092	9.89852	9.19301	9.71835	9.30838	9.82069	9.58438	9.89196	9.50184	9.95362	9.48995	9.88514	9.50159	10.2445	9.38286	9.83251	9.23853	9.81479	9.40228	9.65727
9.26385	0.0850336	8.55108	0.0417959	3.19758e-07	MESDC1	NM_022566	Homo sapiens mesoderm development candidate 1 (MESDC1), mRNA [NM_022566]	8.92375	9.72315	8.44161	9.04815	8.66776	9.34787	8.40288	8.98056	8.48126	9.97865	8.38133	9.37652	8.58501	9.28727	8.48554	9.09404	8.60182	9.26653	8.34256	8.70455	8.65876	9.47506	8.49407	9.22883	8.52265	9.08875	8.72614	9.09397
7.8788	0.159833	6.67243	0.0649857	3.29396e-07	ATF3	NM_004024	Homo sapiens activating transcription factor 3 (ATF3), transcript variant 2, mRNA [NM_004024]	6.88004	8.75033	6.57006	7.29069	6.62183	8.16751	7.22649	9.1769	6.79029	8.42307	6.50783	7.65078	6.49999	8.29885	6.57988	7.58976	6.54517	7.39587	6.50298	7.29179	6.45673	7.50648	6.49807	7.25655	7.12069	7.62623	6.61394	7.87842
8.62396	0.0960431	9.4382	0.107378	3.32218e-07	TNFSF10	NM_003810	Homo sapiens tumor necrosis factor (ligand) superfamily, member 10 (TNFSF10), mRNA [NM_003810]	9.85237	8.42732	9.84278	8.87166	9.60294	9.01869	9.65556	8.88573	8.62106	7.62245	9.36137	8.66539	9.07881	8.56367	9.04096	8.37201	9.61392	8.58853	9.33577	8.60466	9.02824	8.47278	10.0946	8.6807	9.30376	8.9844	9.70266	8.97749
9.22383	0.104365	7.93767	0.0714112	3.37451e-07	MYC	NM_002467	Homo sapiens v-myc myelocytomatosis viral oncogene homolog (avian) (MYC), mRNA [NM_002467]	7.96264	9.18868	8.06506	8.99589	8.13606	8.96054	7.78837	8.82217	7.90683	10.0151	7.57717	10.0234	7.64441	9.20743	7.70497	8.77285	7.62341	8.88228	8.43874	9.14971	8.05589	9.43945	7.77634	9.38268	8.11188	9.25576	8.33564	9.0377
12.4085	0.203275	10.3307	0.137109	3.47677e-07	DUSP1	NM_004417	Homo sapiens dual specificity phosphatase 1 (DUSP1), mRNA [NM_004417]	11.0676	13.0807	9.89326	11.6726	10.7969	13.3601	9.4502	13.5579	10.6808	12.7232	10.2176	11.3885	10.3991	13.2931	11.1805	12.1926	10.7312	12.4791	10.0499	12.653	9.95172	11.8593	10.0221	11.0358	9.74607	12.1678	10.4424	12.2555
11.3848	0.0809705	10.6268	0.103278	3.49971e-07	ADRB2	NM_000024	Homo sapiens adrenergic, beta-2-, receptor, surface (ADRB2), mRNA [NM_000024]	11.3773	11.866	10.7452	11.2612	10.2905	11.4216	10.9836	11.5602	10.6587	11.373	10.9424	11.1172	10.9973	12.0272	10.8552	11.2246	10.6959	11.6541	10.4684	11.4096	10.2393	10.9424	10.1784	11.1158	10.0344	11.2123	10.308	11.2024
8.93673	0.0857475	8.11443	0.055203	3.59865e-07	ENST00000368503	ENST00000368503	Discoidin, CUB and LCCL domain-containing protein 1 precursor. [Source:Uniprot/SWISSPROT;Acc:Q8N8Z6] [ENST00000368503]	8.17859	9.28956	8.26082	9.44321	7.88738	9.29344	8.12022	8.90767	8.14803	9.25989	8.32949	8.90308	8.26716	8.67382	8.27468	8.8818	8.52957	9.02706	7.81648	8.93492	7.88535	8.42508	7.93643	8.6807	8.0134	9.01396	7.95435	8.38002
7.80777	0.102981	7.11306	0.0535503	3.67271e-07	GBP1	NM_002053	Homo sapiens guanylate binding protein 1, interferon-inducible, 67kDa (GBP1), mRNA [NM_002053]	7.34861	8.05491	7.10041	7.83105	7.29246	8.03767	7.09596	7.73806	6.90142	7.30255	7.22029	8.41533	7.04355	8.07766	7.21736	7.49639	7.5307	8.43131	6.73525	7.34474	6.96336	7.79671	7.08429	7.42826	7.07802	8.0199	6.9711	7.33421
9.75641	0.120566	8.42357	0.0919105	3.68415e-07	C1orf63	NM_020317	Homo sapiens chromosome 1 open reading frame 63 (C1orf63), mRNA [NM_020317]	8.63152	9.67573	8.93389	10.2435	8.64077	9.8245	8.56451	10.1739	8.84055	8.88826	8.36868	10.2249	8.28005	9.81559	8.58346	10.1945	8.16603	9.72954	8.04632	9.26261	8.48835	9.12076	8.67942	10.1045	7.76722	10.0319	7.93921	9.29965
7.0852	0.063352	6.46379	0.0247863	3.88154e-07	BC009340	BC009340	Homo sapiens cDNA clone IMAGE:4128659, **** WARNING: chimeric clone ****. [BC009340]	6.499	7.65582	6.52306	7.38982	6.43469	7.03682	6.33251	7.23742	6.28872	7.0164	6.47565	6.94149	6.37648	6.8098	6.58634	7.06013	6.626	7.00957	6.52251	7.1308	6.42414	7.22054	6.50218	6.81164	6.41616	7.0766	6.48557	6.79596
10.0354	0.116168	9.07488	0.0971968	3.89304e-07	BC037919	BC037919	Homo sapiens cDNA clone IMAGE:5278089. [BC037919]	9.71122	11.1605	9.29474	9.67706	9.19459	10.0957	8.9229	9.78419	8.61005	10.0395	9.20634	9.66533	8.86392	9.76472	9.26033	9.8907	9.61544	10.4934	8.91111	10.0336	9.06628	10.6066	8.30661	9.77399	8.99235	9.72043	9.09243	9.7897
7.80944	0.11095	6.89469	0.0479988	3.89307e-07	MGC16384	BC009492	Homo sapiens hypothetical protein MGC16384, mRNA (cDNA clone MGC:16384 IMAGE:3937896), complete cds. [BC009492]	6.82074	8.28065	7.21907	8.358	6.93234	8.37702	7.04758	8.33066	7.13021	7.78178	6.8318	7.15801	6.69351	7.47369	6.92601	7.67	6.82705	7.45079	6.83968	8.19847	6.49985	7.51234	6.95187	7.47339	6.81345	7.52553	6.99254	7.74187
8.77762	0.0981729	9.49051	0.0654251	3.9617e-07	THC2718728	THC2718728	Unknown	9.59439	8.95124	9.9573	9.33582	9.49705	8.88968	9.37993	8.72869	9.4778	7.83307	9.80296	9.34252	9.4874	8.76091	9.34116	8.79042	9.31176	8.57894	9.23181	8.60193	9.77778	8.90495	9.6582	8.96328	9.24218	8.64378	9.10737	8.56141
12.4431	0.174211	10.2404	0.175349	4.22628e-07	JUNB	NM_002229	Homo sapiens jun B proto-oncogene (JUNB), mRNA [NM_002229]	11.8043	12.9817	9.34872	11.8887	10.4519	13.5213	9.76487	13.3042	9.86675	12.6755	10.6663	12.3423	10.0921	12.9253	9.70665	12.2864	10.3302	12.8696	9.63345	11.9026	10.1143	11.6471	11.2627	11.4191	10.2193	11.7479	10.1045	12.6911
9.45673	0.12439	8.68057	0.0795755	4.38097e-07	TRIB3	NM_021158	Homo sapiens tribbles homolog 3 (Drosophila) (TRIB3), mRNA [NM_021158]	8.60339	9.51603	8.19751	8.97447	8.57978	9.51987	8.5091	8.73238	8.81689	9.78547	9.07668	9.56562	9.17647	10.628	8.39148	9.22711	9.17233	9.68361	8.45131	8.95959	8.56129	9.53921	8.57792	9.65158	8.55188	9.06305	8.862	9.54814
8.24015	0.126117	8.90343	0.0809039	4.50274e-07	THC2679528	THC2679528	Unknown	8.90542	7.92336	9.49123	8.9579	9.13345	8.44725	8.86064	8.31308	8.42463	7.03823	8.95897	8.27866	9.01036	8.16009	8.79826	8.48839	8.53882	7.96695	8.53014	7.86187	8.6919	8.16181	9.30937	8.87927	9.1329	8.47881	8.862	8.40642
8.4012	0.156475	7.00723	0.0531074	4.65659e-07	BDKRB2	NM_000623	Homo sapiens bradykinin receptor B2 (BDKRB2), mRNA [NM_000623]	7.08984	8.52027	7.03128	7.97736	7.41122	8.51826	7.12142	7.77381	6.64978	8.26551	7.12089	9.12424	7.14918	8.52763	6.96767	8.0823	7.17163	8.87189	6.95679	7.71509	6.76275	8.82723	7.00439	9.58058	6.92329	8.39654	6.74102	7.43612
8.13186	0.126787	8.80408	0.0881902	4.8292e-07	THC2679528	THC2679528	Unknown	8.93094	7.91603	9.22982	8.76907	9.1909	8.522	8.881	8.21444	8.37567	6.97332	8.85824	8.21101	8.97597	8.04918	8.81152	8.39179	8.3614	7.90433	8.21844	7.54776	8.43494	7.87115	9.19459	8.65345	8.92533	8.3794	8.86842	8.44312
11.9689	0.0712655	10.9154	0.0914005	4.96312e-07	SERTAD1	NM_013376	Homo sapiens SERTA domain containing 1 (SERTAD1), mRNA [NM_013376]	10.6125	12.5529	10.9133	11.7222	10.841	12.1219	10.41	11.9644	11.203	12.0202	11.0507	12.1143	11.1624	12.0567	10.559	11.9386	10.8566	12.1302	10.9173	11.5649	11.6655	12.0712	11.3271	11.8241	10.6621	12.0085	10.6345	11.4746
13.5666	0.0873838	11.9198	0.16272	5.15361e-07	SLC25A25	NM_001006641	Homo sapiens solute carrier family 25 (mitochondrial carrier; phosphate carrier), member 25 (SLC25A25), nuclear gene encoding mitochondrial protein, transcript variant 2, mRNA [NM_001006641]	11.5488	14.0223	11.1555	13.5091	11.7095	13.8104	10.8685	13.7277	12.2374	13.8576	12.2872	13.2294	12.1511	13.2248	11.5843	13.1578	12.2119	14.0517	11.866	13.6434	13.1882	13.4893	11.9819	13.2893	12.6817	13.8231	11.4057	13.0963
7.71164	0.0901615	8.03092	0.0765293	5.47956e-07	THC2708124	THC2708124	Unknown	8.21121	7.89372	8.39294	8.05626	7.62341	7.4374	8.18114	7.84478	8.60466	8.47996	8.30455	8.04193	7.99517	7.72662	7.79282	7.71367	8.15177	7.70626	7.80671	7.21907	7.77284	7.37405	7.70759	7.35463	7.9613	7.59805	7.92675	7.51662
10.6074	0.102395	11.3012	0.0629238	5.74606e-07	FNBP4	NM_015308	Homo sapiens formin binding protein 4 (FNBP4), mRNA [NM_015308]	10.815	9.95998	11.1116	10.362	11.2237	10.378	11.2854	10.2531	11.5036	10.3105	11.4151	11.1498	11.2864	10.8233	10.8653	10.3116	11.5048	11.1358	11.6297	10.8041	11.4737	10.7224	11.3217	10.3896	11.3565	10.7083	11.425	11.1952
8.79414	0.112657	7.76954	0.0887631	6.09154e-07	GADD45B	NM_015675	Homo sapiens growth arrest and DNA-damage-inducible, beta (GADD45B), mRNA [NM_015675]	8.50577	9.26762	7.89464	8.87307	7.83251	9.62029	8.24943	9.15841	7.31603	8.62125	7.56976	8.33571	7.48186	8.70592	7.80837	8.64976	7.7835	9.02824	7.7961	7.93703	7.71072	8.99729	7.92899	8.53551	7.25358	8.89131	7.64233	8.4966
8.71123	0.0671524	8.24459	0.0633621	6.70541e-07	NFKBIE	NM_004556	Homo sapiens nuclear factor of kappa light polypeptide gene enhancer in B-cells inhibitor, epsilon (NFKBIE), mRNA [NM_004556]	8.1091	8.85574	8.20336	8.68527	7.83251	8.53248	7.97576	8.12889	8.45619	9.18018	8.39903	9.01245	8.26429	8.70373	7.86912	8.45584	8.28314	8.75361	8.12562	8.62367	8.54582	8.70356	8.56122	8.87492	8.35518	8.63527	8.44385	8.81161
10.8343	0.13753	9.88832	0.0738715	6.96647e-07	HEY1	NM_012258	Homo sapiens hairy/enhancer-of-split related with YRPW motif 1 (HEY1), transcript variant 1, mRNA [NM_012258]	10.3077	11.2521	9.58058	10.7748	9.68224	10.8682	9.81422	10.7239	10.2049	11.8978	10.314	11.7723	9.93461	10.4398	9.82109	10.5368	10.2143	11.0634	9.68078	10.4162	9.77471	10.6195	9.4299	10.8385	9.90646	10.3168	9.77087	10.1599
8.4794	0.103171	7.68809	0.0724907	7.25806e-07	ZC3H12A	NM_025079	Homo sapiens zinc finger CCCH-type containing 12A (ZC3H12A), mRNA [NM_025079]	7.39182	8.59779	7.40333	8.11373	7.89122	8.79434	7.33224	8.53543	8.24973	9.16675	7.85683	8.84619	7.7357	8.45851	7.48658	8.37012	7.79098	9.1022	7.44773	7.93196	7.69025	8.34786	8.00265	8.29893	7.85776	8.04647	7.49639	8.1013
11.0237	0.0848956	10.4174	0.0598112	7.56203e-07	DNAJB6	NM_005494	Homo sapiens DnaJ (Hsp40) homolog, subfamily B, member 6 (DNAJB6), transcript variant 2, mRNA [NM_005494]	10.5013	11.3838	10.2494	10.8011	10.6814	11.0177	10.0891	11.2045	10.2241	10.4678	10.5721	11.4306	10.6633	11.3378	10.5055	11.3445	10.648	11.2565	10.2264	10.6152	10.216	10.6921	10.743	10.999	10.3715	11.0586	10.1519	10.7225
10.2843	0.0992604	9.333	0.112109	7.74217e-07	NP	NM_000270	Homo sapiens nucleoside phosphorylase (NP), mRNA [NM_000270]	9.43657	10.8528	8.82539	9.8627	9.325	10.6847	9.18066	10.2061	8.90875	9.87318	9.21989	10.5204	9.28714	10.5593	9.0234	9.69479	9.76675	10.6321	9.09617	10.0062	9.50983	10.6073	10.526	10.3549	9.26698	10.2532	9.28944	9.87273
8.27656	0.0885809	7.54244	0.0959129	8.06835e-07	PDGFB	NM_002608	Homo sapiens platelet-derived growth factor beta polypeptide (simian sarcoma viral (v-sis) oncogene homolog) (PDGFB), transcript variant 1, mRNA [NM_002608]	8.03026	8.77291	7.76292	8.60985	7.84761	8.66876	8.23353	8.4475	7.32921	8.5296	7.63304	8.34685	7.28358	8.16475	7.75497	7.94708	7.66797	8.35478	7.22859	7.52745	7.03446	8.24677	7.28689	8.1337	7.10376	7.97152	7.39733	8.15035
8.65509	0.0831011	9.31368	0.0926604	8.10987e-07	GIMAP6	NM_024711	Homo sapiens GTPase, IMAP family member 6 (GIMAP6), transcript variant 1, mRNA [NM_024711]	9.93848	9.16115	9.42887	8.47365	9.30982	8.34356	9.19886	8.58685	9.01344	9.11165	9.68183	9.07538	9.26705	8.60985	9.40147	8.64428	9.87273	8.86274	8.81434	8.14007	9.02652	8.59914	9.05957	8.62217	8.89739	8.24894	9.48109	8.69178
8.8705	0.0761011	8.25988	0.0644026	8.17411e-07	HSPA1L	NM_005527	Homo sapiens heat shock 70kDa protein 1-like (HSPA1L), mRNA [NM_005527]	8.35571	9.10877	8.26979	8.90465	8.08647	8.77288	8.55714	9.21795	8.25502	9.06678	7.79642	8.15903	8.16146	8.92354	7.96144	8.71904	8.41764	8.491	8.33525	8.99356	8.69826	8.7733	8.00484	8.9096	8.39947	9.21981	8.33937	8.92714
10.1144	0.0885506	9.54701	0.0665661	8.18342e-07	DNAJB6	NM_005494	Homo sapiens DnaJ (Hsp40) homolog, subfamily B, member 6 (DNAJB6), transcript variant 2, mRNA [NM_005494]	9.47968	10.3618	9.28931	9.7292	9.52073	9.95148	9.08114	10.0013	9.43776	9.68898	9.78149	10.5946	9.94731	10.5216	9.66016	10.5772	9.77767	10.4819	9.49793	9.87824	9.3791	9.81364	9.94856	10.156	9.47733	10.046	9.37993	9.79972
9.38024	0.0611867	8.76681	0.0695378	8.80348e-07	GJA4	NM_002060	Homo sapiens gap junction protein, alpha 4, 37kDa (GJA4), mRNA [NM_002060]	9.19964	9.90551	8.79036	9.26311	8.89352	9.24579	8.70076	9.65377	8.27978	9.20008	8.84331	9.28714	8.93868	9.54423	8.82376	9.37272	9.21628	9.26105	8.59221	9.06143	8.38831	9.24784	8.66809	9.3956	8.67245	9.65398	8.72817	9.23113
8.72318	0.0752107	9.42581	0.0788717	9.45123e-07	CIRBP	AK128423	Homo sapiens cDNA FLJ46566 fis, clone THYMU3040829, moderately similar to Cold-inducible RNA-binding protein. [AK128423]	9.68207	8.84471	9.6988	8.638	9.78785	9.07598	9.60899	8.55561	9.6041	9.06546	9.36578	8.35525	9.55184	9.15287	9.6822	8.91267	9.43892	8.79746	9.41005	8.46111	8.84187	8.93855	8.92683	8.31507	9.17337	8.51765	9.18868	8.49407
9.14629	0.0885302	8.64162	0.0671413	9.60014e-07	VEGFA	NM_001025366	Homo sapiens vascular endothelial growth factor A (VEGFA), transcript variant 1, mRNA [NM_001025366]	9.04993	9.84614	8.98794	9.61228	8.52895	9.23001	8.88559	9.63936	8.83245	9.07929	8.79267	8.92934	8.36505	8.7396	8.44088	8.85192	8.6749	9.0113	8.29237	8.83062	8.79418	9.02015	8.33575	8.9989	8.44573	9.19926	8.55635	9.05993
9.07793	0.0944568	8.6003	0.111345	1.01606e-06	STARD8	NM_014725	Homo sapiens START domain containing 8 (STARD8), mRNA [NM_014725]	9.29589	9.78649	8.76845	9.19068	8.95095	9.24749	9.10695	9.3925	8.85337	9.60984	8.62113	8.91916	8.5618	8.9515	8.69712	8.92113	8.87992	9.25422	8.21056	8.78827	8.2072	9.00674	7.96819	8.79554	7.93664	8.58346	8.34605	8.64394
7.845	0.0693993	7.09446	0.0428516	1.0284e-06	STK38L	NM_015000	Homo sapiens serine/threonine kinase 38 like (STK38L), mRNA [NM_015000]	7.08984	7.8781	6.95515	7.77828	7.1559	8.01425	6.96885	7.86757	7.53156	7.45486	7.04723	8.21412	7.14918	7.98316	7.19409	7.86306	7.07436	8.33712	6.8677	7.54776	6.91843	7.79446	7.16348	8.00096	7.07802	7.56124	7.12866	7.53509
9.15022	0.0667428	8.3288	0.0999831	1.14514e-06	ELF4	NM_001421	Homo sapiens E74-like factor 4 (ets domain transcription factor) (ELF4), mRNA [NM_001421]	8.41644	9.46881	8.09873	8.93654	8.11834	9.14812	8.26138	8.98419	8.01416	9.29406	8.18465	9.42766	8.41041	9.16958	8.04193	9.0033	8.78016	9.55172	8.17682	8.7566	8.23146	9.18004	9.44148	9.27596	8.20164	9.18336	8.22554	8.72308
9.88745	0.170467	7.81004	0.174539	1.15806e-06	CTGF	NM_001901	Homo sapiens connective tissue growth factor (CTGF), mRNA [NM_001901]	8.70554	10.649	7.55653	9.69268	7.98242	10.0068	7.59767	9.02439	7.66289	10.183	7.74602	10.8878	7.58757	10.1869	7.45072	8.7734	7.83917	10.5575	7.30225	9.5091	7.17311	10.1715	7.10355	10.1908	9.59419	9.41324	8.03886	9.17816
